# Supplementary material for: Taxonomic affiliation influences the selection of medicinal plants among people from semi-arid and humid regions—a proposition for the evaluation of utilitarian equivalence in Northeast Brazil
Source: PeerJ. 2020 Aug 4;8:e9664. doi: 10.7717/peerj.9664 (PMC7413083; doi:10.7717/peerj.9664)
Supplement: Supplemental Information 2 — Digitized information obtained through questionnaires. The data consists of information concerning the plants identified by each informant and their therapeutic indications. [file peerj-08-9664-s002.xlsx]

## Sheet: Database
Informant number	Community	Plant name	Species	Region	Therapeutic target
1	dom helder camara	barbatimao	Abarema cochliocarpos (Gomes) Barneby & J.W.Grimes	Atlantic forest	inflammations in general
1	dom helder camara	barbatimao	Abarema cochliocarpos (Gomes) Barneby & J.W.Grimes	Atlantic forest	gastritis, ulcers or stomach ache
1	dom helder camara	pau cardoso	Cyathea microdonta (Desv.) Domin	Atlantic forest	cough
1	dom helder camara	pau cardoso	Cyathea microdonta (Desv.) Domin	Atlantic forest	pains in general
1	dom helder camara	jatoba	Hymenaea courbaril L.	Atlantic forest	column problems
1	dom helder camara	samba caita	Mesosphaerum pectinatum (L.) Kuntze	Atlantic forest	wound
1	dom helder camara	samba caita	Mesosphaerum pectinatum (L.) Kuntze	Atlantic forest	gastritis, ulcers or stomach ache
1	dom helder camara	quebra pedra	Phyllanthus urinaria L.	Atlantic forest	rins
1	dom helder camara	lacre	Vismia guianensis (Aubl.) Choisy	Atlantic forest	rins
1	dom helder camara	lacre	Vismia guianensis (Aubl.) Choisy	Atlantic forest	hypertension
1	dom helder camara	genipapo	Genipa americana	Atlantic forest	anemia
1	dom helder camara	pau doio	Copaifera langsdorffii Desf.	Atlantic forest	pains in general
1	dom helder camara	cajueiro roxo	Anacardium occidentale	Atlantic forest	gastritis, ulcers or stomach ache
1	dom helder camara	jurubeba	Solanum paniculatum	Atlantic forest	catarrh
1	dom helder camara	imbira vermelha	Xylopia frutescens aubl.	Atlantic forest	pains in general
1	dom helder camara	alfavaca	Ocimum gratissimum L.	Atlantic forest	cold or flu
1	dom helder camara	alfavaca	Ocimum gratissimum L.	Atlantic forest	diabetes
1	dom helder camara	corona	Cestrum laevigatum Schltdl.	Atlantic forest	vermes
1	dom helder camara	pau darco roxo	Handroantus impetiginosus (Mart.ex DC.) Mattos	Atlantic forest	column problems
1	dom helder camara	mastruz	Dysphania ambrosioides	Atlantic forest	cough
1	dom helder camara	mastruz	Dysphania ambrosioides	Atlantic forest	catarrh
1	dom helder camara	solda osso	Dorstenia bahiensis Klotzsch ex Fisch. & C.A.Mey.	Atlantic forest	injury
1	dom helder camara	solda osso	Dorstenia bahiensis Klotzsch ex Fisch. & C.A.Mey.	Atlantic forest	fracture
1	dom helder camara	mutamba	Guazuma ulmifolia	Atlantic forest	cough
1	dom helder camara	mutamba	Guazuma ulmifolia	Atlantic forest	gastritis, ulcers or stomach ache
1	dom helder camara	mangerioba	Senna occidentalis (L.) Link	Atlantic forest	headache
2	dom helder camara	barbatimao	Abarema cochliocarpos (Gomes) Barneby & J.W.Grimes	Atlantic forest	wound
2	dom helder camara	barbatimao	Abarema cochliocarpos (Gomes) Barneby & J.W.Grimes	Atlantic forest	gynecological problems
2	dom helder camara	ameixa	Protium heptaphyllum (Aubl.)	Atlantic forest	headache
2	dom helder camara	uruba	Marantha sp.	Atlantic forest	venomous animals bite
2	dom helder camara	cupiuba	Tapirira guianensis Aubl.	Atlantic forest	wound
2	dom helder camara	sabugueira	Sambucus nigra L.	Atlantic forest	headache
2	dom helder camara	pau teiu	Sorocea sp	Atlantic forest	venomous animals bite
3	dom helder camara	barbatimao	Abarema cochliocarpos (Gomes) Barneby & J.W.Grimes	Atlantic forest	inflammations in general
3	dom helder camara	barbatimao	Abarema cochliocarpos (Gomes) Barneby & J.W.Grimes	Atlantic forest	wound
3	dom helder camara	jatoba	Hymenaea courbaril L.	Atlantic forest	pains in general
3	dom helder camara	pau doio	Copaifera langsdorffii Desf.	Atlantic forest	pains in general
3	dom helder camara	pau cardoso	Cyathea microdonta (Desv.) Domin	Atlantic forest	cough
3	dom helder camara	jurubeba	Solanum paniculatum	Atlantic forest	catarrh
3	dom helder camara	jurubeba	Solanum paniculatum	Atlantic forest	cold or flu
3	dom helder camara	samba caita	Mesosphaerum pectinatum (L.) Kuntze	Atlantic forest	pains in general
3	dom helder camara	samba caita	Mesosphaerum pectinatum (L.) Kuntze	Atlantic forest	cough
3	dom helder camara	samba caita	Mesosphaerum pectinatum (L.) Kuntze	Atlantic forest	wound
3	dom helder camara	alfavaca de cobra	Astraea lobata (L.) Klotzsch	Atlantic forest	venomous animals bite
3	dom helder camara	eucalipto	Eucalyptus sp.	Atlantic forest	cold or flu
4	dom helder camara	sabugueira	Sambucus nigra L.	Atlantic forest	cold or flu
4	dom helder camara	sabugueira	Sambucus nigra L.	Atlantic forest	cold or flu
4	dom helder camara	mussambe	Tarenaya spinosa Jacq.) Raf.	Atlantic forest	cold or flu
4	dom helder camara	ameixa	Protium heptaphyllum (Aubl.)	Atlantic forest	diabetes
4	dom helder camara	barbatimao	Abarema cochliocarpos (Gomes) Barneby & J.W.Grimes	Atlantic forest	wound
4	dom helder camara	barbatimao	Abarema cochliocarpos (Gomes) Barneby & J.W.Grimes	Atlantic forest	gynecological problems
4	dom helder camara	barbatimao	Abarema cochliocarpos (Gomes) Barneby & J.W.Grimes	Atlantic forest	airway inflammation
4	dom helder camara	jendiroba	Fevillea trilobata L.	Atlantic forest	venomous animals bite
4	dom helder camara	mangerioba	Senna occidentalis (L.) Link	Atlantic forest	airway inflammation
4	dom helder camara	mangerioba	Senna occidentalis (L.) Link	Atlantic forest	airway inflammation
4	dom helder camara	jatoba	Hymenaea courbaril L.	Atlantic forest	airway inflammation
5	dom helder camara	federacao	Acanthospermum hispidum	Atlantic forest	cough
5	dom helder camara	federacao	Acanthospermum hispidum	Atlantic forest	cold or flu
5	dom helder camara	samba caita	Mesosphaerum pectinatum (L.) Kuntze	Atlantic forest	throat
5	dom helder camara	samba caita	Mesosphaerum pectinatum (L.) Kuntze	Atlantic forest	cold or flu
5	dom helder camara	samba caita	Mesosphaerum pectinatum (L.) Kuntze	Atlantic forest	wound
5	dom helder camara	jurubeba	Solanum paniculatum	Atlantic forest	cold or flu
5	dom helder camara	jurubeba	Solanum paniculatum	Atlantic forest	anemia
5	dom helder camara	barbatimao	Abarema cochliocarpos (Gomes) Barneby & J.W.Grimes	Atlantic forest	wound
5	dom helder camara	barbatimao	Abarema cochliocarpos (Gomes) Barneby & J.W.Grimes	Atlantic forest	gastritis, ulcers or stomach ache
5	dom helder camara	mangerioba	Senna occidentalis (L.) Link	Atlantic forest	headache
5	dom helder camara	mastruz	Dysphania ambrosioides	Atlantic forest	vermes
5	dom helder camara	mastruz	Dysphania ambrosioides	Atlantic forest	cough
5	dom helder camara	mastruz	Dysphania ambrosioides	Atlantic forest	catarrh
5	dom helder camara	vassoura de botão	Borreria verticillata (L.) G. Mey.	Atlantic forest	injury
5	dom helder camara	vassoura de botão	Borreria verticillata (L.) G. Mey.	Atlantic forest	injury
5	dom helder camara	mussambe	Tarenaya spinosa Jacq.) Raf.	Atlantic forest	cough
5	dom helder camara	mussambe	Tarenaya spinosa Jacq.) Raf.	Atlantic forest	cold or flu
6	dom helder camara	barbatimao	Abarema cochliocarpos (Gomes) Barneby & J.W.Grimes	Atlantic forest	wound
6	dom helder camara	ameixa	Protium heptaphyllum (Aubl.)	Atlantic forest	teeth
6	dom helder camara	ameixa	Protium heptaphyllum (Aubl.)	Atlantic forest	gastritis, ulcers or stomach ache
6	dom helder camara	ameixa	Protium heptaphyllum (Aubl.)	Atlantic forest	gastritis, ulcers or stomach ache
6	dom helder camara	lacre	Vismia guianensis (Aubl.) Choisy	Atlantic forest	diabetes
6	dom helder camara	lacre	Vismia guianensis (Aubl.) Choisy	Atlantic forest	hypertension
6	dom helder camara	pau teiu	Sorocea sp	Atlantic forest	venomous animals bite
6	dom helder camara	pau darco roxo	Handroantus impetiginosus (Mart.ex DC.) Mattos	Atlantic forest	diabetes
6	dom helder camara	vassoura de botão	Borreria verticillata (L.) G. Mey.	Atlantic forest	injury
6	dom helder camara	samba caita	Mesosphaerum pectinatum (L.) Kuntze	Atlantic forest	injury
6	dom helder camara	samba caita	Mesosphaerum pectinatum (L.) Kuntze	Atlantic forest	wound
6	dom helder camara	jurubeba	Solanum paniculatum	Atlantic forest	cough
6	dom helder camara	alfavaca	Ocimum gratissimum L.	Atlantic forest	eyes
6	dom helder camara	alfavaca	Ocimum gratissimum L.	Atlantic forest	gastritis, ulcers or stomach ache
6	dom helder camara	alfavaca	Ocimum gratissimum L.	Atlantic forest	eyes
6	dom helder camara	solda osso	Dorstenia bahiensis Klotzsch ex Fisch. & C.A.Mey.	Atlantic forest	fracture
6	dom helder camara	solda osso	Dorstenia bahiensis Klotzsch ex Fisch. & C.A.Mey.	Atlantic forest	fracture
6	dom helder camara	jendiroba	Fevillea trilobata L.	Atlantic forest	venomous animals bite
6	dom helder camara	mutamba	Guazuma ulmifolia	Atlantic forest	fracture
6	dom helder camara	mutamba	Guazuma ulmifolia	Atlantic forest	fracture
7	dom helder camara	barbatimao	Abarema cochliocarpos (Gomes) Barneby & J.W.Grimes	Atlantic forest	inflammations in general
7	dom helder camara	barbatimao	Abarema cochliocarpos (Gomes) Barneby & J.W.Grimes	Atlantic forest	wound
7	dom helder camara	solda osso	Dorstenia bahiensis Klotzsch ex Fisch. & C.A.Mey.	Atlantic forest	injury
7	dom helder camara	pau doio	Copaifera langsdorffii Desf.	Atlantic forest	gastritis, ulcers or stomach ache
7	dom helder camara	pau doio	Copaifera langsdorffii Desf.	Atlantic forest	cold or flu
7	dom helder camara	aroeira	Schinus terebinthifolius	Atlantic forest	gynecological problems
7	dom helder camara	aroeira	Schinus terebinthifolius	Atlantic forest	cold or flu
7	dom helder camara	cajueiro roxo	Anacardium occidentale	Atlantic forest	wound
7	dom helder camara	cajueiro roxo	Anacardium occidentale	Atlantic forest	gynecological problems
7	dom helder camara	samba caita	Mesosphaerum pectinatum (L.) Kuntze	Atlantic forest	wound
7	dom helder camara	samba caita	Mesosphaerum pectinatum (L.) Kuntze	Atlantic forest	cold or flu
7	dom helder camara	pau cardoso	Cyathea microdonta (Desv.) Domin	Atlantic forest	catarrh
7	dom helder camara	pau cardoso	Cyathea microdonta (Desv.) Domin	Atlantic forest	cold or flu
7	dom helder camara	mastruz	Dysphania ambrosioides	Atlantic forest	gastritis, ulcers or stomach ache
7	dom helder camara	mastruz	Dysphania ambrosioides	Atlantic forest	cold or flu
7	dom helder camara	mastruz	Dysphania ambrosioides	Atlantic forest	cough
7	dom helder camara	mastruz	Dysphania ambrosioides	Atlantic forest	vermes
8	dom helder camara	barbatimao	Abarema cochliocarpos (Gomes) Barneby & J.W.Grimes	Atlantic forest	wound
8	dom helder camara	barbatimao	Abarema cochliocarpos (Gomes) Barneby & J.W.Grimes	Atlantic forest	gynecological problems
8	dom helder camara	corona	Cestrum laevigatum Schltdl.	Atlantic forest	vermes
8	dom helder camara	ameixa	Protium heptaphyllum (Aubl.)	Atlantic forest	teeth
8	dom helder camara	pau cardoso	Cyathea microdonta (Desv.) Domin	Atlantic forest	cough
9	dom helder camara	barbatimao	Abarema cochliocarpos (Gomes) Barneby & J.W.Grimes	Atlantic forest	wound
9	dom helder camara	barbatimao	Abarema cochliocarpos (Gomes) Barneby & J.W.Grimes	Atlantic forest	gynecological problems
9	dom helder camara	mutamba	Guazuma ulmifolia	Atlantic forest	column problems
10	dom helder camara	barbatimao	Abarema cochliocarpos (Gomes) Barneby & J.W.Grimes	Atlantic forest	inflammations in general
10	dom helder camara	barbatimao	Abarema cochliocarpos (Gomes) Barneby & J.W.Grimes	Atlantic forest	wound
10	dom helder camara	jendiroba	Fevillea trilobata L.	Atlantic forest	venomous animals bite
10	dom helder camara	pau teiu	Sorocea sp	Atlantic forest	venomous animals bite
11	dom helder camara	barbatimao	Abarema cochliocarpos (Gomes) Barneby & J.W.Grimes	Atlantic forest	wound
11	dom helder camara	barbatimao	Abarema cochliocarpos (Gomes) Barneby & J.W.Grimes	Atlantic forest	gynecological problems
11	dom helder camara	cajueiro roxo	Anacardium occidentale	Atlantic forest	gynecological problems
11	dom helder camara	pau darco roxo	Handroantus impetiginosus (Mart.ex DC.) Mattos	Atlantic forest	gynecological problems
11	dom helder camara	solda osso	Dorstenia bahiensis Klotzsch ex Fisch. & C.A.Mey.	Atlantic forest	fracture
11	dom helder camara	erva cidreira	Lippia alba (Mill.) N.E.Br. ex Britton & P.Wilson	Atlantic forest	hypertension
11	dom helder camara	erva cidreira	Lippia alba (Mill.) N.E.Br. ex Britton & P.Wilson	Atlantic forest	calming
11	dom helder camara	ameixa	Protium heptaphyllum (Aubl.)	Atlantic forest	teeth
11	dom helder camara	jendiroba	Fevillea trilobata L.	Atlantic forest	venomous animals bite
12	dom helder camara	barbatimao	Abarema cochliocarpos (Gomes) Barneby & J.W.Grimes	Atlantic forest	inflammations in general
12	dom helder camara	barbatimao	Abarema cochliocarpos (Gomes) Barneby & J.W.Grimes	Atlantic forest	wound
12	dom helder camara	barbatimao	Abarema cochliocarpos (Gomes) Barneby & J.W.Grimes	Atlantic forest	gynecological problems
12	dom helder camara	lacre	Vismia guianensis (Aubl.) Choisy	Atlantic forest	rins
12	dom helder camara	samba caita	Mesosphaerum pectinatum (L.) Kuntze	Atlantic forest	wound
12	dom helder camara	federacao	Acanthospermum hispidum	Atlantic forest	catarrh
12	dom helder camara	solda osso	Dorstenia bahiensis Klotzsch ex Fisch. & C.A.Mey.	Atlantic forest	fracture
12	dom helder camara	mastruz	Dysphania ambrosioides	Atlantic forest	vermes
12	dom helder camara	mastruz	Dysphania ambrosioides	Atlantic forest	catarrh
12	dom helder camara	mastruz	Dysphania ambrosioides	Atlantic forest	cough
12	dom helder camara	mastruz	Dysphania ambrosioides	Atlantic forest	cold or flu
13	dom helder camara	samba caita	Mesosphaerum pectinatum (L.) Kuntze	Atlantic forest	inflammations in general
13	dom helder camara	samba caita	Mesosphaerum pectinatum (L.) Kuntze	Atlantic forest	wound
13	dom helder camara	jurubeba	Solanum paniculatum	Atlantic forest	cough
13	dom helder camara	jurubeba	Solanum paniculatum	Atlantic forest	cold or flu
13	dom helder camara	jurubeba	Solanum paniculatum	Atlantic forest	catarrh
13	dom helder camara	mangerioba	Senna occidentalis (L.) Link	Atlantic forest	catarrh
13	dom helder camara	mastruz	Dysphania ambrosioides	Atlantic forest	diarrhoea
13	dom helder camara	mastruz	Dysphania ambrosioides	Atlantic forest	vermes
13	dom helder camara	araçá	Psidium guineense Sw.	Atlantic forest	diarrhoea
14	dom helder camara	barbatimao	Abarema cochliocarpos (Gomes) Barneby & J.W.Grimes	Atlantic forest	wound
14	dom helder camara	pau teiu	Sorocea sp	Atlantic forest	venomous animals bite
14	dom helder camara	pau teiu	Sorocea sp	Atlantic forest	wound
14	dom helder camara	samba caita	Mesosphaerum pectinatum (L.) Kuntze	Atlantic forest	wound
14	dom helder camara	mussambe	Tarenaya spinosa Jacq.) Raf.	Atlantic forest	headache
14	dom helder camara	pau darco roxo	Handroantus impetiginosus (Mart.ex DC.) Mattos	Atlantic forest	wound
14	dom helder camara	jatoba	Hymenaea courbaril L.	Atlantic forest	wound
14	dom helder camara	aroeira	Schinus terebinthifolius	Atlantic forest	wound
14	dom helder camara	genipapo	Genipa americana	Atlantic forest	vermes
15	dom helder camara	barbatimao	Abarema cochliocarpos (Gomes) Barneby & J.W.Grimes	Atlantic forest	wound
15	dom helder camara	juazeiro	Ziziphus joazeiro Mart.	Atlantic forest	skin ectoparasites
15	dom helder camara	samba caita	Mesosphaerum pectinatum (L.) Kuntze	Atlantic forest	wound
15	dom helder camara	samba caita	Mesosphaerum pectinatum (L.) Kuntze	Atlantic forest	inflammations in general
15	dom helder camara	jurubeba	Solanum paniculatum	Atlantic forest	cold or flu
16	dom helder camara	pau doio	Copaifera langsdorffii Desf.	Atlantic forest	injury
16	dom helder camara	lacre	Vismia guianensis (Aubl.) Choisy	Atlantic forest	rins
16	dom helder camara	mutamba	Guazuma ulmifolia	Atlantic forest	injury
16	dom helder camara	uruba	Marantha sp.	Atlantic forest	venomous animals bite
17	dom helder camara	barbatimao	Abarema cochliocarpos (Gomes) Barneby & J.W.Grimes	Atlantic forest	wound
17	dom helder camara	federacao	Acanthospermum hispidum	Atlantic forest	cough
17	dom helder camara	samba caita	Mesosphaerum pectinatum (L.) Kuntze	Atlantic forest	wound
17	dom helder camara	jurubeba	Solanum paniculatum	Atlantic forest	airway inflammation
18	dom helder camara	imbira vermelha	Xylopia frutescens aubl.	Atlantic forest	pains in general
18	dom helder camara	imbira vermelha	Xylopia frutescens aubl.	Atlantic forest	airway inflammation
18	dom helder camara	barbatimao	Abarema cochliocarpos (Gomes) Barneby & J.W.Grimes	Atlantic forest	inflammations in general
18	dom helder camara	samba caita	Mesosphaerum pectinatum (L.) Kuntze	Atlantic forest	inflammations in general
18	dom helder camara	samba caita	Mesosphaerum pectinatum (L.) Kuntze	Atlantic forest	gastritis, ulcers or stomach ache
18	dom helder camara	jendiroba	Fevillea trilobata L.	Atlantic forest	venomous animals bite
18	dom helder camara	jendiroba	Fevillea trilobata L.	Atlantic forest	diarrhoea
18	dom helder camara	quebra pedra	Phyllanthus urinaria L.	Atlantic forest	rins
19	dom helder camara	barbatimao	Abarema cochliocarpos (Gomes) Barneby & J.W.Grimes	Atlantic forest	wound
19	dom helder camara	barbatimao	Abarema cochliocarpos (Gomes) Barneby & J.W.Grimes	Atlantic forest	gynecological problems
19	dom helder camara	samba caita	Mesosphaerum pectinatum (L.) Kuntze	Atlantic forest	wound
20	dom helder camara	barbatimao	Abarema cochliocarpos (Gomes) Barneby & J.W.Grimes	Atlantic forest	inflammations in general
20	dom helder camara	barbatimao	Abarema cochliocarpos (Gomes) Barneby & J.W.Grimes	Atlantic forest	wound
21	dom helder camara	barbatimao	Abarema cochliocarpos (Gomes) Barneby & J.W.Grimes	Atlantic forest	gynecological problems
21	dom helder camara	barbatimao	Abarema cochliocarpos (Gomes) Barneby & J.W.Grimes	Atlantic forest	wound
21	dom helder camara	imbira vermelha	Xylopia frutescens aubl.	Atlantic forest	diarrhoea
21	dom helder camara	araçá	Psidium guineense Sw.	Atlantic forest	diarrhoea
21	dom helder camara	samba caita	Mesosphaerum pectinatum (L.) Kuntze	Atlantic forest	wound
22	dom helder camara	barbatimao	Abarema cochliocarpos (Gomes) Barneby & J.W.Grimes	Atlantic forest	wound
22	dom helder camara	samba caita	Mesosphaerum pectinatum (L.) Kuntze	Atlantic forest	wound
22	dom helder camara	araçá	Psidium guineense Sw.	Atlantic forest	diarrhoea
22	dom helder camara	jurubeba	Solanum paniculatum	Atlantic forest	diabetes
22	dom helder camara	jurubeba	Solanum paniculatum	Atlantic forest	cold or flu
22	dom helder camara	sabugueira	Sambucus nigra L.	Atlantic forest	cold or flu
23	dom helder camara	alfavaca	Ocimum gratissimum L.	Atlantic forest	cough
23	dom helder camara	barbatimao	Abarema cochliocarpos (Gomes) Barneby & J.W.Grimes	Atlantic forest	gynecological problems
23	dom helder camara	barbatimao	Abarema cochliocarpos (Gomes) Barneby & J.W.Grimes	Atlantic forest	wound
23	dom helder camara	samba caita	Mesosphaerum pectinatum (L.) Kuntze	Atlantic forest	wound
23	dom helder camara	samba caita	Mesosphaerum pectinatum (L.) Kuntze	Atlantic forest	inflammations in general
23	dom helder camara	genipapo	Genipa americana	Atlantic forest	anemia
23	dom helder camara	pau cardoso	Cyathea microdonta (Desv.) Domin	Atlantic forest	cold or flu
23	dom helder camara	pau cardoso	Cyathea microdonta (Desv.) Domin	Atlantic forest	cold or flu
24	dom helder camara	samba caita	Mesosphaerum pectinatum (L.) Kuntze	Atlantic forest	wound
24	dom helder camara	juazeiro	Ziziphus joazeiro Mart.	Atlantic forest	catarrh
24	dom helder camara	laranja	Citrus sinensis L.	Atlantic forest	calming
24	dom helder camara	erva cidreira	Lippia alba (Mill.) N.E.Br. ex Britton & P.Wilson	Atlantic forest	diarrhoea
24	dom helder camara	capim santo	Cymbopogon citratus (DC) Stapf.	Atlantic forest	diarrhoea
25	dom helder camara	juazeiro	Ziziphus joazeiro Mart.	Atlantic forest	catarrh
25	dom helder camara	hortela da folha pequena	Mentha x villosa Huds	Atlantic forest	cold or flu
25	dom helder camara	jurubeba	Solanum paniculatum	Atlantic forest	catarrh
25	dom helder camara	pau cardoso	Cyathea microdonta (Desv.) Domin	Atlantic forest	catarrh
25	dom helder camara	samba caita	Mesosphaerum pectinatum (L.) Kuntze	Atlantic forest	catarrh
25	dom helder camara	samba caita	Mesosphaerum pectinatum (L.) Kuntze	Atlantic forest	pains in general
25	dom helder camara	azeitona rocha	Syzygium cumini (L.) Skeels	Atlantic forest	diabetes
26	dom helder camara	aroeira	Schinus terebinthifolius	Atlantic forest	wound
26	dom helder camara	aroeira	Schinus terebinthifolius	Atlantic forest	inflammations in general
26	dom helder camara	aroeira	Schinus terebinthifolius	Atlantic forest	gynecological problems
26	dom helder camara	pau darco roxo	Handroantus impetiginosus (Mart.ex DC.) Mattos	Atlantic forest	wound
26	dom helder camara	samba caita	Mesosphaerum pectinatum (L.) Kuntze	Atlantic forest	throat
26	dom helder camara	samba caita	Mesosphaerum pectinatum (L.) Kuntze	Atlantic forest	wound
26	dom helder camara	samba caita	Mesosphaerum pectinatum (L.) Kuntze	Atlantic forest	cold or flu
26	dom helder camara	vassoura de botão	Borreria verticillata (L.) G. Mey.	Atlantic forest	injury
26	dom helder camara	vassoura de botão	Borreria verticillata (L.) G. Mey.	Atlantic forest	injury
26	dom helder camara	solda osso	Dorstenia bahiensis Klotzsch ex Fisch. & C.A.Mey.	Atlantic forest	fracture
26	dom helder camara	araçá	Psidium guineense Sw.	Atlantic forest	diarrhoea
27	batinga	erva cidreira	Lippia alba (Mill.) N.E.Br. ex Britton & P.Wilson	Caatinga	diarrhoea
27	batinga	hortela da folha grande	Plectranthus amboinicus (Lour.) Spreng.	Caatinga	cough
27	batinga	hortela da folha grande	Plectranthus amboinicus (Lour.) Spreng.	Caatinga	catarrh
27	batinga	hortela da folha pequena	Mentha piperita L.	Caatinga	cough
27	batinga	hortela da folha pequena	Mentha piperita L.	Caatinga	catarrh
27	batinga	alcancu	Periandra mediterranea (Vell.) Taub.	Caatinga	cough
27	batinga	quixabeira	Sideroxylon obtusifolium (Roem. & Schult.) T.D.Penn.	Caatinga	inflammations in general
27	batinga	ameixa	Ximenia americana linn	Caatinga	inflammations in general
27	batinga	ameixa	Ximenia americana linn	Caatinga	wound
27	batinga	eucalipto	Eucalyptus sp.	Caatinga	cold or flu
27	batinga	mastruz	Dysphania ambrosioides	Caatinga	cold or flu
27	batinga	mastruz	Dysphania ambrosioides	Caatinga	catarrh
27	batinga	federacao	Acanthospermum hispidum	Caatinga	cold or flu
27	batinga	federacao	Acanthospermum hispidum	Caatinga	cough
28	batinga	balsamo	Myroxylon peruiferum L.f.	Caatinga	cold or flu
28	batinga	balsamo	Myroxylon peruiferum L.f.	Caatinga	catarrh
28	batinga	aroeira	Myracrodruon urundeuva	Caatinga	inflammations in general
28	batinga	ameixa	Ximenia americana linn	Caatinga	inflammations in general
28	batinga	cambuim	Eugenia crenata	Caatinga	diarrhoea
28	batinga	goiaba	Psidium guajava L.	Caatinga	diarrhoea
28	batinga	alcancu	Periandra mediterranea (Vell.) Taub.	Caatinga	catarrh
28	batinga	jatoba	Hymenaea courbaril L.	Caatinga	inflammations in general
28	batinga	capim santo	Cymbopogon citratus (DC) Stapf.	Caatinga	diarrhoea
28	batinga	mastruz	Dysphania ambrosioides	Caatinga	catarrh
28	batinga	mastruz	Dysphania ambrosioides	Caatinga	cold or flu
28	batinga	mastruz	Dysphania ambrosioides	Caatinga	catarrh
28	batinga	mastruz	Dysphania ambrosioides	Caatinga	cold or flu
28	batinga	velame branco	Croton heliotropiifolius Kunth.	Caatinga	inflammations in general
28	batinga	velame branco	Croton heliotropiifolius Kunth.	Caatinga	wound
28	batinga	mororo	Bauhinia acuruana Moric.	Caatinga	inflammations in general
28	batinga	mororo	Bauhinia acuruana Moric.	Caatinga	inflammations in general
28	batinga	arruda	Ruta graveolens L.	Caatinga	pains in general
28	batinga	cambuim	Eugenia crenata	Caatinga	inflammations in general
28	batinga	cambuim	Eugenia crenata	Caatinga	rins
28	batinga	cambuim	Eugenia crenata	Caatinga	diarrhoea
28	batinga	bom nome	Maytenus cf. opaca Reissek	Caatinga	rins
28	batinga	bom nome	Maytenus cf. opaca Reissek	Caatinga	column problems
28	batinga	angico	Anadenanthera colubrina	Caatinga	wound
28	batinga	maracujá de estralo	Passiflora foetida L.	Caatinga	catarrh
28	batinga	juazeiro	Ziziphus joazeiro Mart.	Caatinga	catarrh
28	batinga	babosa	Aloe vera (L.) Burm. f.	Caatinga	cold or flu
28	batinga	roma	Punica granatum L.	Caatinga	inflammations in general
28	batinga	roma	Punica granatum L.	Caatinga	rins
28	batinga	maracuja do mato	Passiflora cincinnata	Caatinga	catarrh
29	batinga	balsamo	Myroxylon peruiferum L.f.	Caatinga	cold or flu
29	batinga	ameixa	Ximenia americana linn	Caatinga	inflammations in general
29	batinga	imburana de cambao	Commiphora leptophloeos (Mart.) J.B.Gillett	Caatinga	rins
29	batinga	imburana de cheiro	Amburana Cearensis	Caatinga	cold or flu
29	batinga	bom nome	Maytenus cf. opaca Reissek	Caatinga	rins
29	batinga	babosa	Aloe vera (L.) Burm. f.	Caatinga	cold or flu
29	batinga	jurubeba	Solanum paniculatum	Caatinga	gastritis, ulcers or stomach ache
29	batinga	alcancu	Periandra mediterranea (Vell.) Taub.	Caatinga	airway inflammation
29	batinga	barauna	Schinopsis brasiliensis Engl.	Caatinga	cold or flu
29	batinga	juazeiro	Ziziphus joazeiro Mart.	Caatinga	cold or flu
29	batinga	aroeira	Myracrodruon urundeuva	Caatinga	inflammations in general
29	batinga	pau darco roxo	Handroantus impetiginosus (Mart.ex DC.) Mattos	Caatinga	gastritis, ulcers or stomach ache
29	batinga	pau darco roxo	Handroantus impetiginosus (Mart.ex DC.) Mattos	Caatinga	gastritis, ulcers or stomach ache
30	batinga	balsamo	Myroxylon peruiferum L.f.	Caatinga	cough
30	batinga	maracujá de estralo	Passiflora foetida L.	Caatinga	cold or flu
30	batinga	araçá	Psidium sp.	Caatinga	diarrhoea
30	batinga	cambuim	Eugenia crenata	Caatinga	diarrhoea
30	batinga	babosa	Aloe vera (L.) Burm. f.	Caatinga	cough
30	batinga	babosa	Aloe vera (L.) Burm. f.	Caatinga	cough
30	batinga	alcancu	Periandra mediterranea (Vell.) Taub.	Caatinga	cough
30	batinga	alcancu	Periandra mediterranea (Vell.) Taub.	Caatinga	airway inflammation
31	batinga	capim santo	Cymbopogon citratus (DC) Stapf.	Caatinga	diarrhoea
31	batinga	erva cidreira	Lippia alba (Mill.) N.E.Br. ex Britton & P.Wilson	Caatinga	diarrhoea
31	batinga	mastruz	Dysphania ambrosioides	Caatinga	cold or flu
31	batinga	mastruz	Dysphania ambrosioides	Caatinga	cough
31	batinga	mastruz	Dysphania ambrosioides	Caatinga	vermes
31	batinga	babosa	Aloe vera (L.) Burm. f.	Caatinga	cough
31	batinga	coco ouricuri	Syagrus coronata	Caatinga	column problems
31	batinga	carcara	Senegalia bahiensis (Benth.) Seigler & Ebinger	Caatinga	column problems
31	batinga	ameixa	Ximenia americana linn	Caatinga	inflammations in general
31	batinga	ameixa	Ximenia americana linn	Caatinga	gastritis, ulcers or stomach ache
31	batinga	cajueiro roxo	Anacardium occidentale	Caatinga	inflammations in general
31	batinga	cajueiro roxo	Anacardium occidentale	Caatinga	wound
31	batinga	balsamo	Myroxylon peruiferum L.f.	Caatinga	airway inflammation
31	batinga	quixabeira	Sideroxylon obtusifolium (Roem. & Schult.) T.D.Penn.	Caatinga	gynecological problems
31	batinga	mandacaru	Cereus jamacaru DC. ssp. jamacaru	Caatinga	rins
31	batinga	juazeiro	Ziziphus joazeiro Mart.	Caatinga	cough
31	batinga	bom nome	Maytenus cf. opaca Reissek	Caatinga	rins
32	batinga	ameixa	Ximenia americana linn	Caatinga	inflammations in general
32	batinga	imburana de cambao	Commiphora leptophloeos (Mart.) J.B.Gillett	Caatinga	hypertension
32	batinga	araçá	Psidium sp.	Caatinga	diarrhoea
32	batinga	cambuim	Eugenia crenata	Caatinga	diarrhoea
32	batinga	catingueira rasteira	Poincianella microphylla (Mart. ex G.Don) L.P.Queiroz	Caatinga	inflammations in general
32	batinga	catingueira rasteira	Poincianella microphylla (Mart. ex G.Don) L.P.Queiroz	Caatinga	inflammations in general
32	batinga	catingueira rasteira	Poincianella microphylla (Mart. ex G.Don) L.P.Queiroz	Caatinga	cough
32	batinga	catingueira rasteira	Poincianella microphylla (Mart. ex G.Don) L.P.Queiroz	Caatinga	cough
32	batinga	velame branco	Croton heliotropiifolius Kunth.	Caatinga	inflammations in general
32	batinga	velame branco	Croton heliotropiifolius Kunth.	Caatinga	cough
32	batinga	velame branco	Croton heliotropiifolius Kunth.	Caatinga	cough
32	batinga	carcara	Senegalia bahiensis (Benth.) Seigler & Ebinger	Caatinga	rins
32	batinga	carcara	Senegalia bahiensis (Benth.) Seigler & Ebinger	Caatinga	rins
32	batinga	aroeira	Myracrodruon urundeuva	Caatinga	wound
32	batinga	louco	Plumbago scandens L.	Caatinga	teeth
32	batinga	juca	Libidibia ferrea	Caatinga	teeth
32	batinga	alecrim do mato	Lippia origanoides Kunth	Caatinga	teeth
32	batinga	alecrim do mato	Lippia origanoides Kunth	Caatinga	headache
32	batinga	balsamo	Myroxylon peruiferum L.f.	Caatinga	cold or flu
32	batinga	balsamo	Myroxylon peruiferum L.f.	Caatinga	cold or flu
32	batinga	balsamo	Myroxylon peruiferum L.f.	Caatinga	cough
32	batinga	balsamo	Myroxylon peruiferum L.f.	Caatinga	cough
32	batinga	juazeiro	Ziziphus joazeiro Mart.	Caatinga	cold or flu
32	batinga	juazeiro	Ziziphus joazeiro Mart.	Caatinga	cold or flu
32	batinga	juazeiro	Ziziphus joazeiro Mart.	Caatinga	cough
32	batinga	juazeiro	Ziziphus joazeiro Mart.	Caatinga	cough
32	batinga	babosa	Aloe vera (L.) Burm. f.	Caatinga	cold or flu
32	batinga	babosa	Aloe vera (L.) Burm. f.	Caatinga	cough
32	batinga	maracuja do mato	Passiflora cincinnata	Caatinga	cough
32	batinga	maracuja do mato	Passiflora cincinnata	Caatinga	calming
32	batinga	maracujá de estralo	Passiflora foetida L.	Caatinga	cold or flu
32	batinga	maracujá de estralo	Passiflora foetida L.	Caatinga	cough
32	batinga	mandacaru	Cereus jamacaru DC. ssp. jamacaru	Caatinga	cold or flu
32	batinga	mandacaru	Cereus jamacaru DC. ssp. jamacaru	Caatinga	cold or flu
32	batinga	mandacaru	Cereus jamacaru DC. ssp. jamacaru	Caatinga	cough
32	batinga	mandacaru	Cereus jamacaru DC. ssp. jamacaru	Caatinga	cough
32	batinga	cajueiro roxo	Anacardium occidentale	Caatinga	inflammations in general
32	batinga	quixabeira	Sideroxylon obtusifolium (Roem. & Schult.) T.D.Penn.	Caatinga	inflammations in general
32	batinga	eucalipto	Eucalyptus sp.	Caatinga	cold or flu
32	batinga	erva cidreira	Lippia alba (Mill.) N.E.Br. ex Britton & P.Wilson	Caatinga	cold or flu
32	batinga	capim santo	Cymbopogon citratus (DC) Stapf.	Caatinga	hypertension
33	batinga	eucalipto	Eucalyptus sp.	Caatinga	cold or flu
33	batinga	erva cidreira	Lippia alba (Mill.) N.E.Br. ex Britton & P.Wilson	Caatinga	cold or flu
33	batinga	hortela da folha pequena	Mentha piperita L.	Caatinga	cold or flu
33	batinga	alcancu	Periandra mediterranea (Vell.) Taub.	Caatinga	cold or flu
33	batinga	federacao	Acanthospermum hispidum	Caatinga	cold or flu
33	batinga	jatoba	Hymenaea courbaril L.	Caatinga	cold or flu
34	batinga	canafistula	Senna spectabilis var. excelsa (Schrad.) H.S.Irwin & Barneby	Caatinga	indigestion
34	batinga	aroeira	Myracrodruon urundeuva	Caatinga	inflammations in general
34	batinga	carua	Neoglaziovia variegata (Arruda) Mez	Caatinga	column problems
34	batinga	rabo de raposa	Harrisia adscendens	Caatinga	column problems
34	batinga	juca	Libidibia ferrea	Caatinga	teeth
34	batinga	balsamo	Myroxylon peruiferum L.f.	Caatinga	wound
34	batinga	quebra pedra	Phyllanthus urinaria L.	Caatinga	rins
34	batinga	abacate	Persea americana	Caatinga	rins
35	batinga	balsamo	Myroxylon peruiferum L.f.	Caatinga	cold or flu
35	batinga	bom nome	Maytenus cf. opaca Reissek	Caatinga	rins
35	batinga	bom nome	Maytenus cf. opaca Reissek	Caatinga	wound
35	batinga	cambuim	Eugenia crenata	Caatinga	column problems
35	batinga	cambuim	Eugenia crenata	Caatinga	rins
35	batinga	cambuim	Eugenia crenata	Caatinga	diarrhoea
35	batinga	ameixa	Ximenia americana linn	Caatinga	wound
35	batinga	jatoba	Hymenaea courbaril L.	Caatinga	cold or flu
35	batinga	babosa	Aloe vera (L.) Burm. f.	Caatinga	cold or flu
35	batinga	babosa	Aloe vera (L.) Burm. f.	Caatinga	cold or flu
35	batinga	rabo de raposa	Harrisia adscendens	Caatinga	rins
35	batinga	alcancu	Periandra mediterranea (Vell.) Taub.	Caatinga	cold or flu
35	batinga	mastruz	Dysphania ambrosioides	Caatinga	cold or flu
35	batinga	mastruz	Dysphania ambrosioides	Caatinga	wound
35	batinga	maracuja do mato	Passiflora cincinnata	Caatinga	cold or flu
35	batinga	araçá	Psidium sp.	Caatinga	diarrhoea
35	batinga	canzenzo	Pityrocarpa moniliformis (Benth.) Luckow & R.W.Jobson	Caatinga	diarrhoea
36	batinga	aroeira	Myracrodruon urundeuva	Caatinga	diarrhoea
36	batinga	federacao	Acanthospermum hispidum	Caatinga	inflammations in general
36	batinga	ameixa	Ximenia americana linn	Caatinga	inflammations in general
36	batinga	erva cidreira	Lippia alba (Mill.) N.E.Br. ex Britton & P.Wilson	Caatinga	gastritis, ulcers or stomach ache
36	batinga	capim santo	Cymbopogon citratus (DC) Stapf.	Caatinga	calming
36	batinga	mandacaru	Cereus jamacaru DC. ssp. jamacaru	Caatinga	cold or flu
36	batinga	juca	Libidibia ferrea	Caatinga	teeth
36	batinga	juca	Libidibia ferrea	Caatinga	teeth
36	batinga	marmeleiro	Croton micans Sw.	Caatinga	diarrhoea
36	batinga	canzenzo	Pityrocarpa moniliformis (Benth.) Luckow & R.W.Jobson	Caatinga	diarrhoea
36	batinga	quixabeira	Sideroxylon obtusifolium (Roem. & Schult.) T.D.Penn.	Caatinga	inflammations in general
36	batinga	jatoba	Hymenaea courbaril L.	Caatinga	anemia
36	batinga	jatoba	Hymenaea courbaril L.	Caatinga	anemia
37	batinga	balsamo	Myroxylon peruiferum L.f.	Caatinga	airway inflammation
37	batinga	balsamo	Myroxylon peruiferum L.f.	Caatinga	airway inflammation
37	batinga	balsamo	Myroxylon peruiferum L.f.	Caatinga	airway inflammation
37	batinga	balsamo	Myroxylon peruiferum L.f.	Caatinga	airway inflammation
37	batinga	babosa	Aloe vera (L.) Burm. f.	Caatinga	cough
37	batinga	barauna	Schinopsis brasiliensis Engl.	Caatinga	cold or flu
37	batinga	barauna	Schinopsis brasiliensis Engl.	Caatinga	cold or flu
37	batinga	ameixa	Ximenia americana linn	Caatinga	inflammations in general
37	batinga	mastruz	Dysphania ambrosioides	Caatinga	cold or flu
37	batinga	erva cidreira	Lippia alba (Mill.) N.E.Br. ex Britton & P.Wilson	Caatinga	diarrhoea
37	batinga	erva cidreira	Lippia alba (Mill.) N.E.Br. ex Britton & P.Wilson	Caatinga	hypertension
37	batinga	jurema preta	Mimosa tenuiflora (Willd.) Poir.	Caatinga	wound
37	batinga	alcancu	Periandra mediterranea (Vell.) Taub.	Caatinga	cold or flu
37	batinga	juazeiro	Ziziphus joazeiro Mart.	Caatinga	cold or flu
37	batinga	quixabeira	Sideroxylon obtusifolium (Roem. & Schult.) T.D.Penn.	Caatinga	inflammations in general
37	batinga	cambuim	Eugenia crenata	Caatinga	diarrhoea
37	batinga	aroeira	Myracrodruon urundeuva	Caatinga	gastritis, ulcers or stomach ache
38	batinga	hortela da folha grande	Plectranthus amboinicus (Lour.) Spreng.	Caatinga	cough
38	batinga	hortela da folha grande	Plectranthus amboinicus (Lour.) Spreng.	Caatinga	cold or flu
38	batinga	hortela da folha pequena	Mentha piperita L.	Caatinga	cough
38	batinga	balsamo	Myroxylon peruiferum L.f.	Caatinga	cold or flu
38	batinga	balsamo	Myroxylon peruiferum L.f.	Caatinga	cold or flu
38	batinga	imburana de cheiro	Amburana Cearensis	Caatinga	cold or flu
38	batinga	imburana de cheiro	Amburana Cearensis	Caatinga	cold or flu
38	batinga	bom nome	Maytenus cf. opaca Reissek	Caatinga	rins
38	batinga	jurubeba	Solanum paniculatum	Caatinga	gastritis, ulcers or stomach ache
38	batinga	jurubeba	Solanum paniculatum	Caatinga	gastritis, ulcers or stomach ache
38	batinga	ameixa	Ximenia americana linn	Caatinga	inflammations in general
38	batinga	ameixa	Ximenia americana linn	Caatinga	gastritis, ulcers or stomach ache
38	batinga	aroeira	Myracrodruon urundeuva	Caatinga	gastritis, ulcers or stomach ache
38	batinga	alcancu	Periandra mediterranea (Vell.) Taub.	Caatinga	cough
38	batinga	imburana de cambao	Commiphora leptophloeos (Mart.) J.B.Gillett	Caatinga	cough
38	batinga	imburana de cambao	Commiphora leptophloeos (Mart.) J.B.Gillett	Caatinga	wound
38	batinga	imburana de cambao	Commiphora leptophloeos (Mart.) J.B.Gillett	Caatinga	inflammations in general
38	batinga	mastruz	Dysphania ambrosioides	Caatinga	cough
38	batinga	mastruz	Dysphania ambrosioides	Caatinga	vermes
38	batinga	babosa	Aloe vera (L.) Burm. f.	Caatinga	cold or flu
38	batinga	sabugueira	Sambucus nigra L.	Caatinga	cough
38	batinga	jatoba	Hymenaea courbaril L.	Caatinga	cough
38	batinga	jatoba	Hymenaea courbaril L.	Caatinga	anemia
38	batinga	abacate	Persea americana	Caatinga	rins
38	batinga	quebra pedra	Phyllanthus urinaria L.	Caatinga	rins
38	batinga	pau darco roxo	Handroantus impetiginosus (Mart.ex DC.) Mattos	Caatinga	gastritis, ulcers or stomach ache
38	batinga	cambuim	Eugenia crenata	Caatinga	gastritis, ulcers or stomach ache
38	batinga	marmeleiro	Croton micans Sw.	Caatinga	indigestion
38	batinga	hortela pimenta	Mentha pulegium L.	Caatinga	cough
38	batinga	barauna	Schinopsis brasiliensis Engl.	Caatinga	cough
38	batinga	juazeiro	Ziziphus joazeiro Mart.	Caatinga	cough
38	batinga	capim santo	Cymbopogon citratus (DC) Stapf.	Caatinga	hypertension
39	batinga	mastruz	Dysphania ambrosioides	Caatinga	cold or flu
39	batinga	mastruz	Dysphania ambrosioides	Caatinga	inflammations in general
39	batinga	capim santo	Cymbopogon citratus (DC) Stapf.	Caatinga	inflammations in general
39	batinga	cajueiro roxo	Anacardium occidentale	Caatinga	inflammations in general
39	batinga	ameixa	Ximenia americana linn	Caatinga	inflammations in general
39	batinga	carcara	Senegalia bahiensis (Benth.) Seigler & Ebinger	Caatinga	inflammations in general
40	batinga	alcancu	Periandra mediterranea (Vell.) Taub.	Caatinga	cough
40	batinga	balsamo	Myroxylon peruiferum L.f.	Caatinga	airway inflammation
40	batinga	balsamo	Myroxylon peruiferum L.f.	Caatinga	cold or flu
40	batinga	maracuja do mato	Passiflora cincinnata	Caatinga	cold or flu
40	batinga	ameixa	Ximenia americana linn	Caatinga	wound
40	batinga	aroeira	Myracrodruon urundeuva	Caatinga	wound
40	batinga	louco	Plumbago scandens L.	Caatinga	teeth
40	batinga	marmeleiro	Croton micans Sw.	Caatinga	teeth
40	batinga	marmeleiro	Croton micans Sw.	Caatinga	teeth
40	batinga	quixabeira	Sideroxylon obtusifolium (Roem. & Schult.) T.D.Penn.	Caatinga	inflammations in general
40	batinga	jurema preta	Mimosa tenuiflora (Willd.) Poir.	Caatinga	inflammations in general
40	batinga	mororo	Bauhinia acuruana Moric.	Caatinga	cold or flu
41	batinga	mororo	Bauhinia acuruana Moric.	Caatinga	inflammations in general
41	batinga	alcancu	Periandra mediterranea (Vell.) Taub.	Caatinga	cough
41	batinga	alcancu	Periandra mediterranea (Vell.) Taub.	Caatinga	airway inflammation
41	batinga	marmeleiro	Croton micans Sw.	Caatinga	pains in general
41	batinga	quixabeira	Sideroxylon obtusifolium (Roem. & Schult.) T.D.Penn.	Caatinga	inflammations in general
41	batinga	balsamo	Myroxylon peruiferum L.f.	Caatinga	cough
41	batinga	balsamo	Myroxylon peruiferum L.f.	Caatinga	airway inflammation
41	batinga	jatoba	Hymenaea courbaril L.	Caatinga	catarrh
41	batinga	jatoba	Hymenaea courbaril L.	Caatinga	cough
41	batinga	imburana de cambao	Commiphora leptophloeos (Mart.) J.B.Gillett	Caatinga	cough
41	batinga	louco	Plumbago scandens L.	Caatinga	teeth
41	batinga	mastruz	Dysphania ambrosioides	Caatinga	gastritis, ulcers or stomach ache
41	batinga	babosa	Aloe vera (L.) Burm. f.	Caatinga	cold or flu
41	batinga	cajueiro roxo	Anacardium occidentale	Caatinga	inflammations in general
41	batinga	rabo de raposa	Harrisia adscendens	Caatinga	column problems
42	batinga	babosa	Aloe vera (L.) Burm. f.	Caatinga	cough
42	batinga	mastruz	Dysphania ambrosioides	Caatinga	gastritis, ulcers or stomach ache
42	batinga	mastruz	Dysphania ambrosioides	Caatinga	cold or flu
43	batinga	erva cidreira	Lippia alba (Mill.) N.E.Br. ex Britton & P.Wilson	Caatinga	diarrhoea
43	batinga	erva cidreira	Lippia alba (Mill.) N.E.Br. ex Britton & P.Wilson	Caatinga	diarrhoea
43	batinga	capim santo	Cymbopogon citratus (DC) Stapf.	Caatinga	calming
43	batinga	pinhao roxo	Jatropha gossypiifolia L.	Caatinga	venomous animals bite
43	batinga	jurubeba	Solanum paniculatum	Caatinga	inflammations in general
43	batinga	aroeira	Myracrodruon urundeuva	Caatinga	inflammations in general
43	batinga	aroeira	Myracrodruon urundeuva	Caatinga	inflammations in general
43	batinga	ameixa	Ximenia americana linn	Caatinga	inflammations in general
43	batinga	ameixa	Ximenia americana linn	Caatinga	inflammations in general
43	batinga	cajueiro roxo	Anacardium occidentale	Caatinga	inflammations in general
43	batinga	cajueiro roxo	Anacardium occidentale	Caatinga	inflammations in general
43	batinga	jatoba	Hymenaea courbaril L.	Caatinga	airway inflammation
43	batinga	quixabeira	Sideroxylon obtusifolium (Roem. & Schult.) T.D.Penn.	Caatinga	inflammations in general
43	batinga	coco ouricuri	Syagrus coronata	Caatinga	column problems
43	batinga	alcancu	Periandra mediterranea (Vell.) Taub.	Caatinga	cough
43	batinga	maracuja do mato	Passiflora cincinnata	Caatinga	calming
43	batinga	juazeiro	Ziziphus joazeiro Mart.	Caatinga	airway inflammation
43	batinga	juazeiro	Ziziphus joazeiro Mart.	Caatinga	airway inflammation
43	batinga	marmeleiro	Croton micans Sw.	Caatinga	inflammations in general
43	batinga	maracujá de estralo	Passiflora foetida L.	Caatinga	eyes
44	batinga	quixabeira	Sideroxylon obtusifolium (Roem. & Schult.) T.D.Penn.	Caatinga	injury
44	batinga	jurema preta	Mimosa tenuiflora (Willd.) Poir.	Caatinga	wound
44	batinga	imburana de cambao	Commiphora leptophloeos (Mart.) J.B.Gillett	Caatinga	diabetes
44	batinga	jatoba	Hymenaea courbaril L.	Caatinga	cough
44	batinga	jatoba	Hymenaea courbaril L.	Caatinga	cold or flu
44	batinga	jatoba	Hymenaea courbaril L.	Caatinga	airway inflammation
44	batinga	balsamo	Myroxylon peruiferum L.f.	Caatinga	cough
44	batinga	balsamo	Myroxylon peruiferum L.f.	Caatinga	cold or flu
44	batinga	balsamo	Myroxylon peruiferum L.f.	Caatinga	airway inflammation
44	batinga	louco	Plumbago scandens L.	Caatinga	inflammations in general
44	batinga	carcara	Senegalia bahiensis (Benth.) Seigler & Ebinger	Caatinga	rins
44	batinga	juazeiro	Ziziphus joazeiro Mart.	Caatinga	cough
44	batinga	jurubeba	Solanum paniculatum	Caatinga	cold or flu
44	batinga	jurubeba	Solanum paniculatum	Caatinga	inflammations in general
44	batinga	jurubeba	Solanum paniculatum	Caatinga	wound
44	batinga	mastruz	Dysphania ambrosioides	Caatinga	vermes
44	batinga	maracujá de estralo	Passiflora foetida L.	Caatinga	eyes
44	batinga	cajueiro roxo	Anacardium occidentale	Caatinga	inflammations in general
44	batinga	cajueiro roxo	Anacardium occidentale	Caatinga	gynecological problems
44	batinga	mandacaru	Cereus jamacaru DC. ssp. jamacaru	Caatinga	cold or flu
44	batinga	pinhao roxo	Jatropha gossypiifolia L.	Caatinga	venomous animals bite
44	batinga	coco ouricuri	Syagrus coronata	Caatinga	column problems
44	batinga	barauna	Schinopsis brasiliensis Engl.	Caatinga	cold or flu
44	batinga	barauna	Schinopsis brasiliensis Engl.	Caatinga	cold or flu
44	batinga	genipapo	Tocoyena formosa (Cham. & Schltdl.) K.Schum.	Caatinga	inflammations in general
44	batinga	genipapo	Tocoyena formosa (Cham. & Schltdl.) K.Schum.	Caatinga	wound
44	batinga	pau darco roxo	Handroantus impetiginosus (Mart.ex DC.) Mattos	Caatinga	gynecological problems
44	batinga	pau darco roxo	Handroantus impetiginosus (Mart.ex DC.) Mattos	Caatinga	rins
44	batinga	marmeleiro	Croton micans Sw.	Caatinga	diarrhoea
44	batinga	babosa	Aloe vera (L.) Burm. f.	Caatinga	cold or flu
44	batinga	mororo	Bauhinia acuruana Moric.	Caatinga	diabetes
44	batinga	mororo	Bauhinia acuruana Moric.	Caatinga	rins
45	batinga	Babosa	Aloe vera (L.) Burm. f.	Caatinga	cold or flu
45	batinga	Babosa	Aloe vera (L.) Burm. f.	Caatinga	cough
45	batinga	Babosa	Aloe vera (L.) Burm. f.	Caatinga	wound
45	batinga	mastruz	Dysphania ambrosioides	Caatinga	cold or flu
45	batinga	balsamo	Myroxylon peruiferum L.f.	Caatinga	diarrhoea
45	batinga	balsamo	Myroxylon peruiferum L.f.	Caatinga	cold or flu
45	batinga	eucalipto	Eucalyptus sp.	Caatinga	cold or flu
45	batinga	imburana de cheiro	Amburana Cearensis	Caatinga	indigestion
45	batinga	carcara	Senegalia bahiensis (Benth.) Seigler & Ebinger	Caatinga	column problems
45	batinga	coco ouricuri	Syagrus coronata	Caatinga	column problems
45	batinga	erva cidreira	Lippia alba (Mill.) N.E.Br. ex Britton & P.Wilson	Caatinga	indigestion
45	batinga	capim santo	Cymbopogon citratus (DC) Stapf.	Caatinga	cold or flu
45	batinga	capim santo	Cymbopogon citratus (DC) Stapf.	Caatinga	indigestion
45	batinga	capim santo	Cymbopogon citratus (DC) Stapf.	Caatinga	indigestion
45	batinga	maracuja	Passiflora edulis Sims	Caatinga	cold or flu
45	batinga	maracuja	Passiflora edulis Sims	Caatinga	indigestion
45	batinga	maracuja	Passiflora edulis Sims	Caatinga	indigestion
46	batinga	mororo	Bauhinia acuruana Moric.	Caatinga	cough
46	batinga	jatoba	Hymenaea courbaril L.	Caatinga	cough
46	batinga	alcancu	Periandra mediterranea (Vell.) Taub.	Caatinga	cough
46	batinga	alcancu	Periandra mediterranea (Vell.) Taub.	Caatinga	cough
46	batinga	Babosa	Aloe vera (L.) Burm. f.	Caatinga	vermes
46	batinga	maracuja do mato	Passiflora cincinnata	Caatinga	cough
46	batinga	maracuja do mato	Passiflora cincinnata	Caatinga	cough
46	batinga	balsamo	Myroxylon peruiferum L.f.	Caatinga	cough
46	batinga	balsamo	Myroxylon peruiferum L.f.	Caatinga	cough
46	batinga	hortela da folha pequena	Mentha piperita L.	Caatinga	cough
46	batinga	hortela da folha pequena	Mentha piperita L.	Caatinga	cough
46	batinga	Mastruz	Dysphania ambrosioides	Caatinga	vermes
47	batinga	balsamo	Myroxylon peruiferum L.f.	Caatinga	cold or flu
47	batinga	balsamo	Myroxylon peruiferum L.f.	Caatinga	cold or flu
47	batinga	ameixa	Ximenia americana linn	Caatinga	gastritis, ulcers or stomach ache
47	batinga	quixabeira	Sideroxylon obtusifolium (Roem. & Schult.) T.D.Penn.	Caatinga	column problems
47	batinga	aroeira	Myracrodruon urundeuva	Caatinga	indigestion
47	batinga	juazeiro	Ziziphus joazeiro Mart.	Caatinga	cold or flu
47	batinga	jatoba	Hymenaea courbaril L.	Caatinga	cough
47	batinga	jatoba	Hymenaea courbaril L.	Caatinga	anemia
47	batinga	erva cidreira	Lippia alba (Mill.) N.E.Br. ex Britton & P.Wilson	Caatinga	diarrhoea
47	batinga	capim santo	Cymbopogon citratus (DC) Stapf.	Caatinga	diarrhoea
47	batinga	hortela da folha pequena	Mentha piperita L.	Caatinga	cold or flu
47	batinga	hortela da folha pequena	Mentha piperita L.	Caatinga	cough
47	batinga	Mastruz	Dysphania ambrosioides	Caatinga	airway inflammation
47	batinga	roma	Punica granatum L.	Caatinga	throat
47	batinga	roma	Punica granatum L.	Caatinga	throat
47	batinga	roma	Punica granatum L.	Caatinga	throat
47	batinga	angico	Anadenanthera colubrina	Caatinga	cold or flu
47	batinga	Babosa	Aloe vera (L.) Burm. f.	Caatinga	cold or flu
48	batinga	imburana de cheiro	Amburana Cearensis	Caatinga	indigestion
48	batinga	ameixa	Ximenia americana linn	Caatinga	throat
48	batinga	ameixa	Ximenia americana linn	Caatinga	teeth
48	batinga	Babosa	Aloe vera (L.) Burm. f.	Caatinga	gastritis, ulcers or stomach ache
48	batinga	cajueiro roxo	Anacardium occidentale	Caatinga	gastritis, ulcers or stomach ache
48	batinga	roma	Punica granatum L.	Caatinga	throat
49	batinga	babosa	Aloe vera (L.) Burm. f.	Caatinga	wound
49	batinga	babosa	Aloe vera (L.) Burm. f.	Caatinga	cold or flu
49	batinga	marmeleiro	Croton micans Sw.	Caatinga	indigestion
49	batinga	alcancu	Periandra mediterranea (Vell.) Taub.	Caatinga	airway inflammation
49	batinga	balsamo	Myroxylon peruiferum L.f.	Caatinga	cold or flu
49	batinga	balsamo	Myroxylon peruiferum L.f.	Caatinga	airway inflammation
49	batinga	balsamo	Myroxylon peruiferum L.f.	Caatinga	cough
49	batinga	aroeira	Myracrodruon urundeuva	Caatinga	inflammations in general
49	batinga	aroeira	Myracrodruon urundeuva	Caatinga	wound
49	batinga	cambuim	Eugenia crenata	Caatinga	diarrhoea
49	batinga	bom nome	Maytenus cf. opaca Reissek	Caatinga	inflammations in general
49	batinga	arruda	Ruta graveolens L.	Caatinga	headache
49	batinga	maracujá de estralo	Passiflora foetida L.	Caatinga	eyes
49	batinga	ameixa	Ximenia americana linn	Caatinga	inflammations in general
49	batinga	ameixa	Ximenia americana linn	Caatinga	wound
49	batinga	pau darco roxo	Handroantus impetiginosus (Mart.ex DC.) Mattos	Caatinga	gastritis, ulcers or stomach ache
49	batinga	imburana de cambao	Commiphora leptophloeos (Mart.) J.B.Gillett	Caatinga	wound
49	batinga	juazeiro	Ziziphus joazeiro Mart.	Caatinga	cold or flu
49	batinga	juazeiro	Ziziphus joazeiro Mart.	Caatinga	cough
50	batinga	ameixa	Ximenia americana linn	Caatinga	gynecological problems
50	batinga	ameixa	Ximenia americana linn	Caatinga	wound
50	batinga	imburana de cambao	Commiphora leptophloeos (Mart.) J.B.Gillett	Caatinga	hypertension
50	batinga	quixabeira	Sideroxylon obtusifolium (Roem. & Schult.) T.D.Penn.	Caatinga	injury
50	batinga	jabuticaba	Plinia cauliflora (Mart.) Kausel	Caatinga	diarrhoea
50	batinga	cambuim	Eugenia crenata	Caatinga	headache
50	batinga	aroeira	Myracrodruon urundeuva	Caatinga	pains in general
50	batinga	aroeira	Myracrodruon urundeuva	Caatinga	pains in general
50	batinga	barauna	Schinopsis brasiliensis Engl.	Caatinga	pains in general
50	batinga	carcara	Senegalia bahiensis (Benth.) Seigler & Ebinger	Caatinga	column problems
50	batinga	carua	Neoglaziovia variegata (Arruda) Mez	Caatinga	column problems
50	batinga	imburana de cheiro	Amburana Cearensis	Caatinga	cough
50	batinga	balsamo	Myroxylon peruiferum L.f.	Caatinga	catarrh
50	batinga	balsamo	Myroxylon peruiferum L.f.	Caatinga	airway inflammation
50	batinga	cajueiro roxo	Anacardium occidentale	Caatinga	teeth
51	batinga	eucalipto	Eucalyptus sp.	Caatinga	cold or flu
51	batinga	jurubeba	Solanum paniculatum	Caatinga	cold or flu
51	batinga	jurubeba	Solanum paniculatum	Caatinga	gastritis, ulcers or stomach ache
51	batinga	ameixa	Ximenia americana linn	Caatinga	inflammations in general
51	batinga	ameixa	Ximenia americana linn	Caatinga	wound
51	batinga	erva cidreira	Lippia alba (Mill.) N.E.Br. ex Britton & P.Wilson	Caatinga	diarrhoea
51	batinga	federacao	Acanthospermum hispidum	Caatinga	catarrh
51	batinga	jatoba	Hymenaea courbaril L.	Caatinga	anemia
51	batinga	balsamo	Myroxylon peruiferum L.f.	Caatinga	cold or flu
51	batinga	alcancu	Periandra mediterranea (Vell.) Taub.	Caatinga	cold or flu
51	batinga	cambuim	Eugenia crenata	Caatinga	rins
51	batinga	cambuim	Eugenia crenata	Caatinga	column problems
51	batinga	araçá	Psidium sp.	Caatinga	diarrhoea
51	batinga	cambuim	Eugenia crenata	Caatinga	diarrhoea
51	batinga	hortela da folha grande	Plectranthus amboinicus (Lour.) Spreng.	Caatinga	cold or flu
51	batinga	hortela da folha grande	Plectranthus amboinicus (Lour.) Spreng.	Caatinga	cold or flu
51	batinga	mastruz	Dysphania ambrosioides	Caatinga	wound
52	batinga	erva cidreira	Lippia alba (Mill.) N.E.Br. ex Britton & P.Wilson	Caatinga	cold or flu
52	batinga	mastruz	Dysphania ambrosioides	Caatinga	vermes
52	batinga	babosa	Aloe vera (L.) Burm. f.	Caatinga	cough
53	batinga	erva cidreira	Lippia alba (Mill.) N.E.Br. ex Britton & P.Wilson	Caatinga	diarrhoea
53	batinga	jurubeba	Solanum paniculatum	Caatinga	cold or flu
53	batinga	jurubeba	Solanum paniculatum	Caatinga	rins
53	batinga	jatoba	Hymenaea courbaril L.	Caatinga	inflammations in general
53	batinga	jatoba	Hymenaea courbaril L.	Caatinga	catarrh
53	batinga	cajueiro roxo	Anacardium occidentale	Caatinga	hypertension
53	batinga	cajueiro roxo	Anacardium occidentale	Caatinga	headache
53	batinga	cajueiro roxo	Anacardium occidentale	Caatinga	diabetes
53	batinga	imburana de cheiro	Amburana Cearensis	Caatinga	inflammations in general
53	batinga	imburana de cambao	Commiphora leptophloeos (Mart.) J.B.Gillett	Caatinga	hypertension
53	batinga	goiaba	Psidium guajava L.	Caatinga	diarrhoea
53	batinga	mororo	Bauhinia acuruana Moric.	Caatinga	diabetes
54	batinga	araçá	Psidium sp.	Caatinga	diarrhoea
54	batinga	marmeleiro	Croton micans Sw.	Caatinga	diarrhoea
54	batinga	maracuja do mato	Passiflora cincinnata	Caatinga	cold or flu
54	batinga	federacao	Acanthospermum hispidum	Caatinga	cold or flu
54	batinga	alcancu	Periandra mediterranea (Vell.) Taub.	Caatinga	airway inflammation
54	batinga	alcancu	Periandra mediterranea (Vell.) Taub.	Caatinga	cold or flu
54	batinga	babosa	Aloe vera (L.) Burm. f.	Caatinga	cold or flu
54	batinga	babosa	Aloe vera (L.) Burm. f.	Caatinga	injury
54	batinga	imburana de cambao	Commiphora leptophloeos (Mart.) J.B.Gillett	Caatinga	hypertension
54	batinga	umbuzeiro	Spondias tuberosa L.,	Caatinga	diarrhoea
55	batinga	alcancu	Periandra mediterranea (Vell.) Taub.	Caatinga	cold or flu
55	batinga	alcancu	Periandra mediterranea (Vell.) Taub.	Caatinga	cough
55	batinga	jatoba	Hymenaea courbaril L.	Caatinga	cough
55	batinga	cambuim	Eugenia crenata	Caatinga	airway inflammation
55	batinga	coco ouricuri	Syagrus coronata	Caatinga	airway inflammation
55	batinga	coco ouricuri	Syagrus coronata	Caatinga	cough
55	batinga	jurubeba	Solanum paniculatum	Caatinga	cough
55	batinga	jurubeba	Solanum paniculatum	Caatinga	cold or flu
55	batinga	maracuja do mato	Passiflora cincinnata	Caatinga	inflammations in general
55	batinga	juazeiro	Ziziphus joazeiro Mart.	Caatinga	cough
55	batinga	juazeiro	Ziziphus joazeiro Mart.	Caatinga	gastritis, ulcers or stomach ache
55	batinga	babosa	Aloe vera (L.) Burm. f.	Caatinga	cough
55	batinga	babosa	Aloe vera (L.) Burm. f.	Caatinga	gastritis, ulcers or stomach ache
55	batinga	federacao	Acanthospermum hispidum	Caatinga	cough
55	batinga	quixabeira	Sideroxylon obtusifolium (Roem. & Schult.) T.D.Penn.	Caatinga	inflammations in general
55	batinga	aroeira	Myracrodruon urundeuva	Caatinga	inflammations in general
55	batinga	aroeira	Myracrodruon urundeuva	Caatinga	gastritis, ulcers or stomach ache
55	batinga	aroeira	Myracrodruon urundeuva	Caatinga	indigestion
55	batinga	jurema preta	Mimosa tenuiflora (Willd.) Poir.	Caatinga	wound
56	igrejinha	barauna	Schinopsis brasiliensis Engl.	Caatinga	cold or flu
56	igrejinha	juazeiro	Ziziphus joazeiro Mart.	Caatinga	cold or flu
56	igrejinha	jurubeba	Solanum paniculatum	Caatinga	cold or flu
56	igrejinha	federacao	Acanthospermum hispidum	Caatinga	cold or flu
56	igrejinha	umbuzeiro	Spondias tuberosa L.,	Caatinga	sleepnessless
56	igrejinha	umbuzeiro	Spondias tuberosa L.,	Caatinga	calming
57	igrejinha	jurubeba	Solanum paniculatum	Caatinga	cough
57	igrejinha	alcancu	Periandra mediterranea (Vell.) Taub.	Caatinga	cough
57	igrejinha	barauna	Schinopsis brasiliensis Engl.	Caatinga	headache
57	igrejinha	velame branco	Croton heliotropiifolius Kunth.	Caatinga	skin ectoparasites
57	igrejinha	aroeira	Myracrodruon urundeuva	Caatinga	skin ectoparasites
57	igrejinha	imburana de cheiro	Amburana Cearensis	Caatinga	headache
58	igrejinha	aroeira	Myracrodruon urundeuva	Caatinga	inflammations in general
58	igrejinha	alcancu	Periandra mediterranea (Vell.) Taub.	Caatinga	cough
58	igrejinha	arruda	Ruta graveolens L.	Caatinga	pains in general
58	igrejinha	papaconha	Pombalia arenaria (Ule) Paula-Souza	Caatinga	cold or flu
58	igrejinha	jurema preta	Mimosa tenuiflora (Willd.) Poir.	Caatinga	wound
58	igrejinha	capim santo	Cymbopogon citratus (DC) Stapf.	Caatinga	hypertension
58	igrejinha	cajueiro roxo	Anacardium occidentale	Caatinga	wound
58	igrejinha	balsamo	Myroxylon peruiferum L.f.	Caatinga	cold or flu
58	igrejinha	ameixa	Ximenia americana linn	Caatinga	wound
58	igrejinha	mororo	Bauhinia acuruana Moric.	Caatinga	inflammations in general
59	igrejinha	roma	Punica granatum L.	Caatinga	gastritis, ulcers or stomach ache
59	igrejinha	roma	Punica granatum L.	Caatinga	gastritis, ulcers or stomach ache
59	igrejinha	cajueiro roxo	Anacardium occidentale	Caatinga	gastritis, ulcers or stomach ache
59	igrejinha	ameixa	Ximenia americana linn	Caatinga	gastritis, ulcers or stomach ache
59	igrejinha	imburana de cheiro	Amburana Cearensis	Caatinga	headache
59	igrejinha	imburana de cheiro	Amburana Cearensis	Caatinga	headache
59	igrejinha	hortela da folha pequena	Mentha piperita L.	Caatinga	gastritis, ulcers or stomach ache
59	igrejinha	hortela da folha pequena	Mentha piperita L.	Caatinga	vermes
59	igrejinha	mororo	Bauhinia acuruana Moric.	Caatinga	headache
59	igrejinha	coroa de frade	Melocactus bahiensis	Caatinga	vermes
60	igrejinha	aroeira	Myracrodruon urundeuva	Caatinga	skin ectoparasites
60	igrejinha	pau darco roxo	Handroantus impetiginosus (Mart.ex DC.) Mattos	Caatinga	gastritis, ulcers or stomach ache
60	igrejinha	barauna	Schinopsis brasiliensis Engl.	Caatinga	headache
60	igrejinha	imburana de cheiro	Amburana Cearensis	Caatinga	headache
60	igrejinha	papaconha	Pombalia arenaria (Ule) Paula-Souza	Caatinga	diarrhoea
60	igrejinha	alcancu	Periandra mediterranea (Vell.) Taub.	Caatinga	cough
60	igrejinha	imburana de cambao	Commiphora leptophloeos (Mart.) J.B.Gillett	Caatinga	gastritis, ulcers or stomach ache
60	igrejinha	cambuim	Eugenia crenata	Caatinga	diarrhoea
60	igrejinha	jurubeba	Solanum paniculatum	Caatinga	cold or flu
60	igrejinha	jurema preta	Mimosa tenuiflora (Willd.) Poir.	Caatinga	wound
60	igrejinha	quixabeira	Sideroxylon obtusifolium (Roem. & Schult.) T.D.Penn.	Caatinga	injury
60	igrejinha	canafistula	Senna spectabilis var. excelsa (Schrad.) H.S.Irwin & Barneby	Caatinga	diarrhoea
60	igrejinha	juca	Libidibia ferrea	Caatinga	inflammations in general
60	igrejinha	genipapo	Tocoyena formosa (Cham. & Schltdl.) K.Schum.	Caatinga	injury
61	igrejinha	alecrim	Rosmarinus officinalis	Caatinga	cold or flu
61	igrejinha	alecrim	Rosmarinus officinalis	Caatinga	headache
61	igrejinha	jatoba	Hymenaea courbaril L.	Caatinga	catarrh
61	igrejinha	ameixa	Ximenia americana linn	Caatinga	wound
61	igrejinha	papaconha	Pombalia arenaria (Ule) Paula-Souza	Caatinga	cold or flu
61	igrejinha	papaconha	Pombalia arenaria (Ule) Paula-Souza	Caatinga	airway inflammation
61	igrejinha	papaconha	Pombalia arenaria (Ule) Paula-Souza	Caatinga	cold or flu
61	igrejinha	papaconha	Pombalia arenaria (Ule) Paula-Souza	Caatinga	airway inflammation
61	igrejinha	papaconha	Pombalia arenaria (Ule) Paula-Souza	Caatinga	catarrh
61	igrejinha	babosa	Aloe vera (L.) Burm. f.	Caatinga	catarrh
61	igrejinha	jurema preta	Mimosa tenuiflora (Willd.) Poir.	Caatinga	wound
61	igrejinha	alcancu	Periandra mediterranea (Vell.) Taub.	Caatinga	cold or flu
61	igrejinha	hortela da folha pequena	Mentha piperita L.	Caatinga	cold or flu
61	igrejinha	hortela da folha pequena	Mentha piperita L.	Caatinga	airway inflammation
61	igrejinha	mastruz	Dysphania ambrosioides	Caatinga	vermes
61	igrejinha	coroa de frade	Melocactus bahiensis	Caatinga	vermes
62	igrejinha	mastruz	Dysphania ambrosioides	Caatinga	cold or flu
63	igrejinha	mastruz	Dysphania ambrosioides	Caatinga	fracture
63	igrejinha	jurubeba	Solanum paniculatum	Caatinga	cold or flu
64	igrejinha	hortela da folha pequena	Mentha piperita L.	Caatinga	cold or flu
64	igrejinha	hortela da folha grande	Plectranthus amboinicus (Lour.) Spreng.	Caatinga	cold or flu
64	igrejinha	ameixa	Ximenia americana linn	Caatinga	inflammations in general
64	igrejinha	roma	Punica granatum L.	Caatinga	throat
64	igrejinha	roma	Punica granatum L.	Caatinga	inflammations in general
64	igrejinha	aroeira	Myracrodruon urundeuva	Caatinga	inflammations in general
64	igrejinha	jatoba	Hymenaea courbaril L.	Caatinga	anemia
65	igrejinha	jatoba	Hymenaea courbaril L.	Caatinga	anemia
65	igrejinha	quebra faca do sertao	Croton conduplicatus Kunth	Caatinga	skin ectoparasites
65	igrejinha	quebra faca do sertao	Croton conduplicatus Kunth	Caatinga	diarrhoea
65	igrejinha	quebra faca do sertao	Croton conduplicatus Kunth	Caatinga	teeth
65	igrejinha	balsamo	Myroxylon peruiferum L.f.	Caatinga	cough
65	igrejinha	balsamo	Myroxylon peruiferum L.f.	Caatinga	pains in general
65	igrejinha	quixabeira	Sideroxylon obtusifolium (Roem. & Schult.) T.D.Penn.	Caatinga	inflammations in general
65	igrejinha	quixabeira	Sideroxylon obtusifolium (Roem. & Schult.) T.D.Penn.	Caatinga	injury
65	igrejinha	alcancu	Periandra mediterranea (Vell.) Taub.	Caatinga	cough
65	igrejinha	alcancu	Periandra mediterranea (Vell.) Taub.	Caatinga	cough
66	igrejinha	mastruz	Dysphania ambrosioides	Caatinga	injury
66	igrejinha	mastruz	Dysphania ambrosioides	Caatinga	fracture
66	igrejinha	mastruz	Dysphania ambrosioides	Caatinga	vermes
66	igrejinha	ameixa	Ximenia americana linn	Caatinga	inflammations in general
66	igrejinha	aroeira	Myracrodruon urundeuva	Caatinga	wound
66	igrejinha	aroeira	Myracrodruon urundeuva	Caatinga	injury
66	igrejinha	aroeira	Myracrodruon urundeuva	Caatinga	inflammations in general
66	igrejinha	alcancu	Periandra mediterranea (Vell.) Taub.	Caatinga	cough
66	igrejinha	jatoba	Hymenaea courbaril L.	Caatinga	anemia
66	igrejinha	roma	Punica granatum L.	Caatinga	inflammations in general
66	igrejinha	quixabeira	Sideroxylon obtusifolium (Roem. & Schult.) T.D.Penn.	Caatinga	injury
66	igrejinha	hortela da folha pequena	Mentha piperita L.	Caatinga	cold or flu
67	igrejinha	ameixa	Ximenia americana linn	Caatinga	inflammations in general
67	igrejinha	capim santo	Cymbopogon citratus (DC) Stapf.	Caatinga	cold or flu
68	igrejinha	hortela da folha pequena	Mentha piperita L.	Caatinga	cold or flu
68	igrejinha	ameixa	Ximenia americana linn	Caatinga	inflammations in general
68	igrejinha	quixabeira	Sideroxylon obtusifolium (Roem. & Schult.) T.D.Penn.	Caatinga	inflammations in general
68	igrejinha	papaconha	Pombalia arenaria (Ule) Paula-Souza	Caatinga	cough
68	igrejinha	arruda	Ruta graveolens L.	Caatinga	headache
68	igrejinha	alcancu	Periandra mediterranea (Vell.) Taub.	Caatinga	cough
69	igrejinha	mastruz	Dysphania ambrosioides	Caatinga	cold or flu
70	igrejinha	quixabeira	Sideroxylon obtusifolium (Roem. & Schult.) T.D.Penn.	Caatinga	inflammations in general
70	igrejinha	quixabeira	Sideroxylon obtusifolium (Roem. & Schult.) T.D.Penn.	Caatinga	wound
70	igrejinha	angico	Anadenanthera colubrina	Caatinga	inflammations in general
70	igrejinha	aroeira	Myracrodruon urundeuva	Caatinga	gastritis, ulcers or stomach ache
70	igrejinha	babosa	Aloe vera (L.) Burm. f.	Caatinga	vermes
70	igrejinha	mororo	Bauhinia acuruana Moric.	Caatinga	diabetes
70	igrejinha	barauna	Schinopsis brasiliensis Engl.	Caatinga	cold or flu
70	igrejinha	juazeiro	Ziziphus joazeiro Mart.	Caatinga	cold or flu
70	igrejinha	mastruz	Dysphania ambrosioides	Caatinga	pains in general
70	igrejinha	mastruz	Dysphania ambrosioides	Caatinga	wound
70	igrejinha	alcancu	Periandra mediterranea (Vell.) Taub.	Caatinga	cough
70	igrejinha	hortela da folha pequena	Mentha piperita L.	Caatinga	cold or flu
70	igrejinha	endro	Anethum graveolens L.	Caatinga	gastritis, ulcers or stomach ache
70	igrejinha	erva cidreira	Lippia alba (Mill.) N.E.Br. ex Britton & P.Wilson	Caatinga	diarrhoea
70	igrejinha	erva cidreira	Lippia alba (Mill.) N.E.Br. ex Britton & P.Wilson	Caatinga	sleepnessless
71	igrejinha	erva cidreira	Lippia alba (Mill.) N.E.Br. ex Britton & P.Wilson	Caatinga	diarrhoea
71	igrejinha	erva cidreira	Lippia alba (Mill.) N.E.Br. ex Britton & P.Wilson	Caatinga	calming
71	igrejinha	erva cidreira	Lippia alba (Mill.) N.E.Br. ex Britton & P.Wilson	Caatinga	gastritis, ulcers or stomach ache
71	igrejinha	arruda	Ruta graveolens L.	Caatinga	diarrhoea
71	igrejinha	ameixa	Ximenia americana linn	Caatinga	inflammations in general
71	igrejinha	hortela da folha pequena	Mentha piperita L.	Caatinga	diarrhoea
71	igrejinha	hortela da folha pequena	Mentha piperita L.	Caatinga	cold or flu
71	igrejinha	cajueiro roxo	Anacardium occidentale	Caatinga	inflammations in general
71	igrejinha	quixabeira	Sideroxylon obtusifolium (Roem. & Schult.) T.D.Penn.	Caatinga	inflammations in general
72	igrejinha	ameixa	Ximenia americana linn	Caatinga	throat
72	igrejinha	ameixa	Ximenia americana linn	Caatinga	wound
72	igrejinha	cajueiro roxo	Anacardium occidentale	Caatinga	wound
72	igrejinha	Quebra faca do sertao	Croton conduplicatus Kunth	Caatinga	indigestion
72	igrejinha	Quebra faca do sertao	Croton conduplicatus Kunth	Caatinga	inflammations in general
72	igrejinha	juca	Libidibia ferrea	Caatinga	teeth
72	igrejinha	alcancu	Periandra mediterranea (Vell.) Taub.	Caatinga	cold or flu
72	igrejinha	papaconha	Pombalia arenaria (Ule) Paula-Souza	Caatinga	gastritis, ulcers or stomach ache
72	igrejinha	papaconha	Pombalia arenaria (Ule) Paula-Souza	Caatinga	catarrh
72	igrejinha	balsamo	Myroxylon peruiferum L.f.	Caatinga	cold or flu
72	igrejinha	bom nome	Maytenus cf. opaca Reissek	Caatinga	rins
72	igrejinha	marmeleiro	Croton micans Sw.	Caatinga	wound
72	igrejinha	imburana de cambao	Commiphora leptophloeos (Mart.) J.B.Gillett	Caatinga	indigestion
72	igrejinha	imburana de cheiro	Amburana Cearensis	Caatinga	cold or flu
72	igrejinha	federacao	Acanthospermum hispidum	Caatinga	cold or flu
72	igrejinha	angico	Anadenanthera colubrina	Caatinga	wound
72	igrejinha	babosa	Aloe vera (L.) Burm. f.	Caatinga	vermes
72	igrejinha	rabo de raposa	Harrisia adscendens	Caatinga	rins
72	igrejinha	mastruz	Dysphania ambrosioides	Caatinga	wound
73	igrejinha	ameixa	Ximenia americana linn	Caatinga	inflammations in general
73	igrejinha	aroeira	Myracrodruon urundeuva	Caatinga	wound
73	igrejinha	aroeira	Myracrodruon urundeuva	Caatinga	inflammations in general
73	igrejinha	babosa	Aloe vera (L.) Burm. f.	Caatinga	inflammations in general
73	igrejinha	babosa	Aloe vera (L.) Burm. f.	Caatinga	wound
73	igrejinha	babosa	Aloe vera (L.) Burm. f.	Caatinga	airway inflammation
73	igrejinha	quixabeira	Sideroxylon obtusifolium (Roem. & Schult.) T.D.Penn.	Caatinga	wound
73	igrejinha	quixabeira	Sideroxylon obtusifolium (Roem. & Schult.) T.D.Penn.	Caatinga	inflammations in general
73	igrejinha	balsamo	Myroxylon peruiferum L.f.	Caatinga	cough
73	igrejinha	balsamo	Myroxylon peruiferum L.f.	Caatinga	airway inflammation
73	igrejinha	juazeiro	Ziziphus joazeiro Mart.	Caatinga	cough
73	igrejinha	juazeiro	Ziziphus joazeiro Mart.	Caatinga	cold or flu
73	igrejinha	papaconha	Pombalia arenaria (Ule) Paula-Souza	Caatinga	gynecological problems
73	igrejinha	papaconha	Pombalia arenaria (Ule) Paula-Souza	Caatinga	catarrh
73	igrejinha	federacao	Acanthospermum hispidum	Caatinga	airway inflammation
73	igrejinha	federacao	Acanthospermum hispidum	Caatinga	cough
73	igrejinha	maracuja do mato	Passiflora cincinnata	Caatinga	hypertension
73	igrejinha	maracuja do mato	Passiflora cincinnata	Caatinga	sleepnessless
73	igrejinha	maracuja do mato	Passiflora cincinnata	Caatinga	inflammations in general
73	igrejinha	jurubeba	Solanum paniculatum	Caatinga	cold or flu
73	igrejinha	jurubeba	Solanum paniculatum	Caatinga	vermes
73	igrejinha	coco ouricuri	Syagrus coronata	Caatinga	airway inflammation
73	igrejinha	alcancu	Periandra mediterranea (Vell.) Taub.	Caatinga	airway inflammation
73	igrejinha	alcancu	Periandra mediterranea (Vell.) Taub.	Caatinga	cough
73	igrejinha	alecrim do mato	Lippia origanoides Kunth	Caatinga	cold or flu
73	igrejinha	mastruz	Dysphania ambrosioides	Caatinga	gastritis, ulcers or stomach ache
73	igrejinha	mastruz	Dysphania ambrosioides	Caatinga	vermes
74	igrejinha	capim santo	Cymbopogon citratus (DC) Stapf.	Caatinga	diarrhoea
74	igrejinha	capim santo	Cymbopogon citratus (DC) Stapf.	Caatinga	diarrhoea
74	igrejinha	erva cidreira	Lippia alba (Mill.) N.E.Br. ex Britton & P.Wilson	Caatinga	diarrhoea
74	igrejinha	ameixa	Ximenia americana linn	Caatinga	inflammations in general
74	igrejinha	ameixa	Ximenia americana linn	Caatinga	gastritis, ulcers or stomach ache
74	igrejinha	quixabeira	Sideroxylon obtusifolium (Roem. & Schult.) T.D.Penn.	Caatinga	inflammations in general
74	igrejinha	mororo	Bauhinia acuruana Moric.	Caatinga	diabetes
74	igrejinha	aroeira	Myracrodruon urundeuva	Caatinga	inflammations in general
74	igrejinha	quebra faca do sertao	Croton conduplicatus Kunth	Caatinga	wound
74	igrejinha	balsamo	Myroxylon peruiferum L.f.	Caatinga	cold or flu
74	igrejinha	balsamo	Myroxylon peruiferum L.f.	Caatinga	cough
74	igrejinha	alcancu	Periandra mediterranea (Vell.) Taub.	Caatinga	cough
74	igrejinha	alcancu	Periandra mediterranea (Vell.) Taub.	Caatinga	cold or flu
74	igrejinha	jurubeba	Solanum paniculatum	Caatinga	cough
74	igrejinha	jurubeba	Solanum paniculatum	Caatinga	inflammations in general
74	igrejinha	sabugueira	Sambucus nigra L.	Caatinga	cough
74	igrejinha	sabugueira	Sambucus nigra L.	Caatinga	cold or flu
74	igrejinha	jatoba	Hymenaea courbaril L.	Caatinga	cough
74	igrejinha	jatoba	Hymenaea courbaril L.	Caatinga	anemia
74	igrejinha	endro	Anethum graveolens L.	Caatinga	gastritis, ulcers or stomach ache
74	igrejinha	velame branco	Croton heliotropiifolius Kunth.	Caatinga	rins
75	igrejinha	aroeira	Myracrodruon urundeuva	Caatinga	cough
75	igrejinha	aroeira	Myracrodruon urundeuva	Caatinga	cough
75	igrejinha	ameixa	Ximenia americana linn	Caatinga	cough
75	igrejinha	ameixa	Ximenia americana linn	Caatinga	inflammations in general
75	igrejinha	jurema preta	Mimosa tenuiflora (Willd.) Poir.	Caatinga	wound
75	igrejinha	jatoba	Hymenaea courbaril L.	Caatinga	wound
75	igrejinha	jatoba	Hymenaea courbaril L.	Caatinga	cold or flu
75	igrejinha	jatoba	Hymenaea courbaril L.	Caatinga	cough
75	igrejinha	balsamo	Myroxylon peruiferum L.f.	Caatinga	cough
75	igrejinha	balsamo	Myroxylon peruiferum L.f.	Caatinga	cough
75	igrejinha	balsamo	Myroxylon peruiferum L.f.	Caatinga	cold or flu
75	igrejinha	balsamo	Myroxylon peruiferum L.f.	Caatinga	cold or flu
75	igrejinha	alcancu	Periandra mediterranea (Vell.) Taub.	Caatinga	cough
75	igrejinha	babosa	Aloe vera (L.) Burm. f.	Caatinga	cough
76	igrejinha	hortela da folha grande	Plectranthus amboinicus (Lour.) Spreng.	Caatinga	cold or flu
76	igrejinha	hortela da folha grande	Plectranthus amboinicus (Lour.) Spreng.	Caatinga	cough
76	igrejinha	mastruz	Dysphania ambrosioides	Caatinga	catarrh
76	igrejinha	mastruz	Dysphania ambrosioides	Caatinga	cough
76	igrejinha	juazeiro	Ziziphus joazeiro Mart.	Caatinga	cough
76	igrejinha	papaconha	Pombalia arenaria (Ule) Paula-Souza	Caatinga	catarrh
76	igrejinha	papaconha	Pombalia arenaria (Ule) Paula-Souza	Caatinga	cough
76	igrejinha	alecrim	Rosmarinus officinalis	Caatinga	cough
76	igrejinha	alecrim	Rosmarinus officinalis	Caatinga	headache
76	igrejinha	balsamo	Myroxylon peruiferum L.f.	Caatinga	cough
76	igrejinha	mororo	Bauhinia acuruana Moric.	Caatinga	cough
77	igrejinha	erva cidreira	Lippia alba (Mill.) N.E.Br. ex Britton & P.Wilson	Caatinga	diarrhoea
77	igrejinha	eucalipto	Eucalyptus sp.	Caatinga	cold or flu
77	igrejinha	hortela da folha grande	Plectranthus amboinicus (Lour.) Spreng.	Caatinga	cold or flu
77	igrejinha	hortela da folha pequena	Mentha piperita L.	Caatinga	cold or flu
77	igrejinha	mastruz	Dysphania ambrosioides	Caatinga	cough
77	igrejinha	mastruz	Dysphania ambrosioides	Caatinga	gastritis, ulcers or stomach ache
77	igrejinha	papaconha	Pombalia arenaria (Ule) Paula-Souza	Caatinga	cough
78	igrejinha	hortela da folha grande	Plectranthus amboinicus (Lour.) Spreng.	Caatinga	cough
78	igrejinha	hortela pimenta	Mentha pulegium L.	Caatinga	cough
78	igrejinha	ameixa	Ximenia americana linn	Caatinga	inflammations in general
78	igrejinha	erva cidreira	Lippia alba (Mill.) N.E.Br. ex Britton & P.Wilson	Caatinga	diarrhoea
79	igrejinha	jatoba	Hymenaea courbaril L.	Caatinga	anemia
79	igrejinha	imburana de cheiro	Amburana Cearensis	Caatinga	cough
80	igrejinha	hortela da folha pequena	Mentha piperita L.	Caatinga	cold or flu
80	igrejinha	hortela da folha grande	Plectranthus amboinicus (Lour.) Spreng.	Caatinga	cold or flu
80	igrejinha	sabugueira	Sambucus nigra L.	Caatinga	cold or flu
80	igrejinha	jatoba	Hymenaea courbaril L.	Caatinga	anemia
80	igrejinha	ameixa	Ximenia americana linn	Caatinga	inflammations in general
80	igrejinha	aroeira	Myracrodruon urundeuva	Caatinga	inflammations in general
81	igrejinha	mastruz	Dysphania ambrosioides	Caatinga	catarrh
81	igrejinha	mastruz	Dysphania ambrosioides	Caatinga	wound
81	igrejinha	papaconha	Pombalia arenaria (Ule) Paula-Souza	Caatinga	catarrh
81	igrejinha	balsamo	Myroxylon peruiferum L.f.	Caatinga	cough
81	igrejinha	babosa	Aloe vera (L.) Burm. f.	Caatinga	vermes
81	igrejinha	babosa	Aloe vera (L.) Burm. f.	Caatinga	catarrh
81	igrejinha	ameixa	Ximenia americana linn	Caatinga	inflammations in general
81	igrejinha	alcancu	Periandra mediterranea (Vell.) Taub.	Caatinga	cough
81	igrejinha	alcancu	Periandra mediterranea (Vell.) Taub.	Caatinga	catarrh
81	igrejinha	quixabeira	Sideroxylon obtusifolium (Roem. & Schult.) T.D.Penn.	Caatinga	inflammations in general
81	igrejinha	quixabeira	Sideroxylon obtusifolium (Roem. & Schult.) T.D.Penn.	Caatinga	injury
81	igrejinha	hortela pimenta	Mentha pulegium L.	Caatinga	cold or flu
81	igrejinha	hortela pimenta	Mentha pulegium L.	Caatinga	vermes
81	igrejinha	juca	Libidibia ferrea	Caatinga	teeth
82	igrejinha	erva cidreira	Lippia alba (Mill.) N.E.Br. ex Britton & P.Wilson	Caatinga	diarrhoea
82	igrejinha	papaconha	Pombalia arenaria (Ule) Paula-Souza	Caatinga	catarrh
82	igrejinha	federacao	Acanthospermum hispidum	Caatinga	catarrh
83	igrejinha	mororo	Bauhinia acuruana Moric.	Caatinga	cough
83	igrejinha	mororo	Bauhinia acuruana Moric.	Caatinga	cough
83	igrejinha	pau darco roxo	Handroantus impetiginosus (Mart.ex DC.) Mattos	Caatinga	gastritis, ulcers or stomach ache
83	igrejinha	ameixa	Ximenia americana linn	Caatinga	gastritis, ulcers or stomach ache
83	igrejinha	ameixa	Ximenia americana linn	Caatinga	inflammations in general
83	igrejinha	ameixa	Ximenia americana linn	Caatinga	wound
83	igrejinha	babosa	Aloe vera (L.) Burm. f.	Caatinga	vermes
83	igrejinha	quixabeira	Sideroxylon obtusifolium (Roem. & Schult.) T.D.Penn.	Caatinga	gynecological problems
83	igrejinha	quixabeira	Sideroxylon obtusifolium (Roem. & Schult.) T.D.Penn.	Caatinga	injury
83	igrejinha	alcancu	Periandra mediterranea (Vell.) Taub.	Caatinga	cough
83	igrejinha	alcancu	Periandra mediterranea (Vell.) Taub.	Caatinga	cold or flu
83	igrejinha	jatoba	Hymenaea courbaril L.	Caatinga	inflammations in general
83	igrejinha	jatoba	Hymenaea courbaril L.	Caatinga	gastritis, ulcers or stomach ache
83	igrejinha	jatoba	Hymenaea courbaril L.	Caatinga	gastritis, ulcers or stomach ache
83	igrejinha	umbuzeiro	Spondias tuberosa L.,	Caatinga	sleepnessless
84	igrejinha	balsamo	Myroxylon peruiferum L.f.	Caatinga	cold or flu
84	igrejinha	federacao	Acanthospermum hispidum	Caatinga	cold or flu
84	igrejinha	ameixa	Ximenia americana linn	Caatinga	wound
84	igrejinha	quixabeira	Sideroxylon obtusifolium (Roem. & Schult.) T.D.Penn.	Caatinga	injury
84	igrejinha	papaconha	Pombalia arenaria (Ule) Paula-Souza	Caatinga	cold or flu
84	igrejinha	mororo	Bauhinia acuruana Moric.	Caatinga	cold or flu
84	igrejinha	jurubeba	Solanum paniculatum	Caatinga	cold or flu
85	igrejinha	hortela da folha pequena	Mentha piperita L.	Caatinga	catarrh
85	igrejinha	mastruz	Dysphania ambrosioides	Caatinga	cold or flu
86	igrejinha	ameixa	Ximenia americana linn	Caatinga	inflammations in general
86	igrejinha	ameixa	Ximenia americana linn	Caatinga	wound
87	igrejinha	hortela da folha pequena	Mentha piperita L.	Caatinga	cough
87	igrejinha	ameixa	Ximenia americana linn	Caatinga	wound
87	igrejinha	alcancu	Periandra mediterranea (Vell.) Taub.	Caatinga	cough
87	igrejinha	mororo	Bauhinia acuruana Moric.	Caatinga	cough
88	igrejinha	balsamo	Myroxylon peruiferum L.f.	Caatinga	cold or flu
88	igrejinha	papaconha	Pombalia arenaria (Ule) Paula-Souza	Caatinga	catarrh
88	igrejinha	mastruz	Dysphania ambrosioides	Caatinga	cold or flu
88	igrejinha	ameixa	Ximenia americana linn	Caatinga	inflammations in general
88	igrejinha	ameixa	Ximenia americana linn	Caatinga	wound
88	igrejinha	juazeiro	Ziziphus joazeiro Mart.	Caatinga	cold or flu
88	igrejinha	jurema preta	Mimosa tenuiflora (Willd.) Poir.	Caatinga	wound
89	igrejinha	imburana de cambao	Commiphora leptophloeos (Mart.) J.B.Gillett	Caatinga	diarrhoea
89	igrejinha	imburana de cambao	Commiphora leptophloeos (Mart.) J.B.Gillett	Caatinga	cold or flu
89	igrejinha	marmeleiro	Croton micans Sw.	Caatinga	diarrhoea
89	igrejinha	marmeleiro	Croton micans Sw.	Caatinga	cold or flu
89	igrejinha	alcancu	Periandra mediterranea (Vell.) Taub.	Caatinga	cold or flu
89	igrejinha	alcancu	Periandra mediterranea (Vell.) Taub.	Caatinga	cough
89	igrejinha	ameixa	Ximenia americana linn	Caatinga	gynecological problems
89	igrejinha	ameixa	Ximenia americana linn	Caatinga	wound
89	igrejinha	aroeira	Myracrodruon urundeuva	Caatinga	gynecological problems
89	igrejinha	aroeira	Myracrodruon urundeuva	Caatinga	wound
89	igrejinha	quixabeira	Sideroxylon obtusifolium (Roem. & Schult.) T.D.Penn.	Caatinga	inflammations in general
89	igrejinha	quixabeira	Sideroxylon obtusifolium (Roem. & Schult.) T.D.Penn.	Caatinga	injury
90	igrejinha	erva cidreira	Lippia alba (Mill.) N.E.Br. ex Britton & P.Wilson	Caatinga	throat
90	igrejinha	erva cidreira	Lippia alba (Mill.) N.E.Br. ex Britton & P.Wilson	Caatinga	diarrhoea
90	igrejinha	capim santo	Cymbopogon citratus (DC) Stapf.	Caatinga	throat
90	igrejinha	capim santo	Cymbopogon citratus (DC) Stapf.	Caatinga	diarrhoea
90	igrejinha	roma	Punica granatum L.	Caatinga	gastritis, ulcers or stomach ache
91	igrejinha	mororo	Bauhinia acuruana Moric.	Caatinga	wound
91	igrejinha	mororo	Bauhinia acuruana Moric.	Caatinga	cough
91	igrejinha	genipapo	Tocoyena formosa (Cham. & Schltdl.) K.Schum.	Caatinga	injury
92	igrejinha	hortela da folha pequena	Mentha piperita L.	Caatinga	cold or flu
92	igrejinha	papaconha	Pombalia arenaria (Ule) Paula-Souza	Caatinga	cold or flu
92	igrejinha	alecrim	Rosmarinus officinalis	Caatinga	cold or flu
93	igrejinha	aroeira	Myracrodruon urundeuva	Caatinga	calming
93	igrejinha	imburana de cheiro	Amburana Cearensis	Caatinga	diarrhoea
93	igrejinha	babosa	Aloe vera (L.) Burm. f.	Caatinga	skin ectoparasites
93	igrejinha	juazeiro	Ziziphus joazeiro Mart.	Caatinga	teeth
93	igrejinha	alcancu	Periandra mediterranea (Vell.) Taub.	Caatinga	diabetes
94	igrejinha	barauna	Schinopsis brasiliensis Engl.	Caatinga	cold or flu
94	igrejinha	barauna	Schinopsis brasiliensis Engl.	Caatinga	airway inflammation
94	igrejinha	federacao	Acanthospermum hispidum	Caatinga	cold or flu
94	igrejinha	jurubeba	Solanum paniculatum	Caatinga	cold or flu
94	igrejinha	ameixa	Ximenia americana linn	Caatinga	cold or flu
94	igrejinha	alecrim	Rosmarinus officinalis	Caatinga	cold or flu
94	igrejinha	hortela da folha pequena	Mentha piperita L.	Caatinga	cold or flu
94	igrejinha	papaconha	Pombalia arenaria (Ule) Paula-Souza	Caatinga	cold or flu
95	igrejinha	erva cidreira	Lippia alba (Mill.) N.E.Br. ex Britton & P.Wilson	Caatinga	cold or flu
95	igrejinha	capim santo	Cymbopogon citratus (DC) Stapf.	Caatinga	diarrhoea
96	igrejinha	quixabeira	Sideroxylon obtusifolium (Roem. & Schult.) T.D.Penn.	Caatinga	inflammations in general
96	igrejinha	roma	Punica granatum L.	Caatinga	gastritis, ulcers or stomach ache
96	igrejinha	alecrim do mato	Lippia origanoides Kunth	Caatinga	headache
96	igrejinha	alecrim do mato	Lippia origanoides Kunth	Caatinga	cold or flu
96	igrejinha	papaconha	Pombalia arenaria (Ule) Paula-Souza	Caatinga	catarrh
96	igrejinha	mororo	Bauhinia acuruana Moric.	Caatinga	cough
96	igrejinha	jatoba	Hymenaea courbaril L.	Caatinga	anemia
96	igrejinha	federacao	Acanthospermum hispidum	Caatinga	cough
96	igrejinha	juazeiro	Ziziphus joazeiro Mart.	Caatinga	catarrh
96	igrejinha	quebra faca do sertao	Croton conduplicatus Kunth	Caatinga	gastritis, ulcers or stomach ache
96	igrejinha	hortela da folha pequena	Mentha piperita L.	Caatinga	cough
97	igrejinha	imburana de cheiro	Amburana Cearensis	Caatinga	diarrhoea
97	igrejinha	erva cidreira	Lippia alba (Mill.) N.E.Br. ex Britton & P.Wilson	Caatinga	indigestion
97	igrejinha	cajueiro roxo	Anacardium occidentale	Caatinga	inflammations in general
97	igrejinha	babosa	Aloe vera (L.) Burm. f.	Caatinga	gastritis, ulcers or stomach ache
97	igrejinha	babosa	Aloe vera (L.) Burm. f.	Caatinga	vermes
97	igrejinha	coroa de frade	Melocactus bahiensis	Caatinga	vermes
97	igrejinha	abacate	Persea americana	Caatinga	rins
97	igrejinha	capim santo	Cymbopogon citratus (DC) Stapf.	Caatinga	headache
98	igrejinha	ameixa	Ximenia americana linn	Caatinga	inflammations in general
99	igrejinha	cajueiro roxo	Anacardium occidentale	Caatinga	inflammations in general
99	igrejinha	ameixa	Ximenia americana linn	Caatinga	inflammations in general
99	igrejinha	aroeira	Myracrodruon urundeuva	Caatinga	inflammations in general
99	igrejinha	erva cidreira	Lippia alba (Mill.) N.E.Br. ex Britton & P.Wilson	Caatinga	diarrhoea
99	igrejinha	hortela da folha pequena	Mentha piperita L.	Caatinga	cough
99	igrejinha	algaroba	Prosopis juliflora (Sw.)	Caatinga	inflammations in general
99	igrejinha	umbuzeiro	Spondias tuberosa L.,	Caatinga	calming
99	igrejinha	mororo	Bauhinia acuruana Moric.	Caatinga	cough
99	igrejinha	alcancu	Periandra mediterranea (Vell.) Taub.	Caatinga	cough
99	igrejinha	coroa de frade	Melocactus bahiensis	Caatinga	vermes
99	igrejinha	maracuja	Passiflora edulis Sims	Caatinga	calming
100	igrejinha	marmeleiro	Croton micans Sw.	Caatinga	diarrhoea
100	igrejinha	federacao	Acanthospermum hispidum	Caatinga	cough
100	igrejinha	federacao	Acanthospermum hispidum	Caatinga	cold or flu
100	igrejinha	juazeiro	Ziziphus joazeiro Mart.	Caatinga	teeth
100	igrejinha	juazeiro	Ziziphus joazeiro Mart.	Caatinga	cold or flu
100	igrejinha	juazeiro	Ziziphus joazeiro Mart.	Caatinga	throat
100	igrejinha	papaconha	Pombalia arenaria (Ule) Paula-Souza	Caatinga	cold or flu
100	igrejinha	erva cidreira	Lippia alba (Mill.) N.E.Br. ex Britton & P.Wilson	Caatinga	diarrhoea
100	igrejinha	coco ouricuri	Syagrus coronata	Caatinga	headache
100	igrejinha	barauna	Schinopsis brasiliensis Engl.	Caatinga	headache
100	igrejinha	imburana de cheiro	Amburana Cearensis	Caatinga	headache
100	igrejinha	jatoba	Hymenaea courbaril L.	Caatinga	anemia
100	igrejinha	jurema preta	Mimosa tenuiflora (Willd.) Poir.	Caatinga	wound
100	igrejinha	ameixa	Ximenia americana linn	Caatinga	inflammations in general
100	igrejinha	ameixa	Ximenia americana linn	Caatinga	inflammations in general
101	igrejinha	ameixa	Ximenia americana linn	Caatinga	wound
101	igrejinha	alcancu	Periandra mediterranea (Vell.) Taub.	Caatinga	cough
101	igrejinha	hortela da folha pequena	Mentha piperita L.	Caatinga	cough
101	igrejinha	quixabeira	Sideroxylon obtusifolium (Roem. & Schult.) T.D.Penn.	Caatinga	wound
101	igrejinha	erva cidreira	Lippia alba (Mill.) N.E.Br. ex Britton & P.Wilson	Caatinga	diarrhoea
101	igrejinha	alecrim	Rosmarinus officinalis	Caatinga	cold or flu
102	igrejinha	ameixa	Ximenia americana linn	Caatinga	inflammations in general
102	igrejinha	aroeira	Myracrodruon urundeuva	Caatinga	inflammations in general
102	igrejinha	quixabeira	Sideroxylon obtusifolium (Roem. & Schult.) T.D.Penn.	Caatinga	inflammations in general
102	igrejinha	mastruz	Dysphania ambrosioides	Caatinga	cold or flu
102	igrejinha	arruda	Ruta graveolens L.	Caatinga	headache
102	igrejinha	jatoba	Hymenaea courbaril L.	Caatinga	anemia
102	igrejinha	papaconha	Pombalia arenaria (Ule) Paula-Souza	Caatinga	cough
102	igrejinha	alcancu	Periandra mediterranea (Vell.) Taub.	Caatinga	cough
103	igrejinha	cajueiro roxo	Anacardium occidentale	Caatinga	teeth
103	igrejinha	balsamo	Myroxylon peruiferum L.f.	Caatinga	headache
103	igrejinha	balsamo	Myroxylon peruiferum L.f.	Caatinga	indigestion
103	igrejinha	cambuim	Eugenia crenata	Caatinga	pains in general
104	igrejinha	goiaba	Psidium guajava L.	Caatinga	diarrhoea
104	igrejinha	canafistula	Senna spectabilis var. excelsa (Schrad.) H.S.Irwin & Barneby	Caatinga	diarrhoea
104	igrejinha	federacao	Acanthospermum hispidum	Caatinga	cold or flu
104	igrejinha	federacao	Acanthospermum hispidum	Caatinga	cough
104	igrejinha	imburana de cambao	Commiphora leptophloeos (Mart.) J.B.Gillett	Caatinga	diarrhoea
104	igrejinha	imburana de cheiro	Amburana Cearensis	Caatinga	injury
104	igrejinha	balsamo	Myroxylon peruiferum L.f.	Caatinga	cold or flu
104	igrejinha	angico	Anadenanthera colubrina	Caatinga	pains in general
104	igrejinha	mandacaru	Cereus jamacaru DC. ssp. jamacaru	Caatinga	calming
104	igrejinha	mandacaru	Cereus jamacaru DC. ssp. jamacaru	Caatinga	cold or flu
104	igrejinha	coroa de frade	Melocactus bahiensis	Caatinga	cold or flu
104	igrejinha	mastruz	Dysphania ambrosioides	Caatinga	vermes
104	igrejinha	marmeleiro	Croton micans Sw.	Caatinga	diarrhoea
104	igrejinha	marmeleiro	Croton micans Sw.	Caatinga	wound
105	igrejinha	aroeira	Myracrodruon urundeuva	Caatinga	inflammations in general
105	igrejinha	jatoba	Hymenaea courbaril L.	Caatinga	anemia
105	igrejinha	ameixa	Ximenia americana linn	Caatinga	throat
105	igrejinha	mastruz	Dysphania ambrosioides	Caatinga	cold or flu
105	igrejinha	mastruz	Dysphania ambrosioides	Caatinga	cold or flu
105	igrejinha	quixabeira	Sideroxylon obtusifolium (Roem. & Schult.) T.D.Penn.	Caatinga	wound
106	igrejinha	papaconha	Pombalia arenaria (Ule) Paula-Souza	Caatinga	catarrh
106	igrejinha	papaconha	Pombalia arenaria (Ule) Paula-Souza	Caatinga	cough
106	igrejinha	papaconha	Pombalia arenaria (Ule) Paula-Souza	Caatinga	inflammations in general
106	igrejinha	ameixa	Ximenia americana linn	Caatinga	wound
106	igrejinha	jurema preta	Mimosa tenuiflora (Willd.) Poir.	Caatinga	anemia
107	igrejinha	roma	Punica granatum L.	Caatinga	throat
107	igrejinha	quixabeira	Sideroxylon obtusifolium (Roem. & Schult.) T.D.Penn.	Caatinga	inflammations in general
107	igrejinha	quixabeira	Sideroxylon obtusifolium (Roem. & Schult.) T.D.Penn.	Caatinga	injury
107	igrejinha	ameixa	Ximenia americana linn	Caatinga	wound
107	igrejinha	ameixa	Ximenia americana linn	Caatinga	injury
107	igrejinha	ameixa	Ximenia americana linn	Caatinga	throat
107	igrejinha	arruda	Ruta graveolens L.	Caatinga	gynecological problems
107	igrejinha	arruda	Ruta graveolens L.	Caatinga	diarrhoea
107	igrejinha	pinhao roxo	Jatropha gossypiifolia L.	Caatinga	venomous animals bite
108	igrejinha	hortela da folha pequena	Mentha piperita L.	Caatinga	cold or flu
108	igrejinha	babosa	Aloe vera (L.) Burm. f.	Caatinga	wound
108	igrejinha	papaconha	Pombalia arenaria (Ule) Paula-Souza	Caatinga	cough
108	igrejinha	jurubeba	Solanum paniculatum	Caatinga	cold or flu
108	igrejinha	jurubeba	Solanum paniculatum	Caatinga	wound
108	igrejinha	ameixa	Ximenia americana linn	Caatinga	inflammations in general
108	igrejinha	algaroba	Prosopis juliflora (Sw.)	Caatinga	inflammations in general
108	igrejinha	algaroba	Prosopis juliflora (Sw.)	Caatinga	skin ectoparasites
108	igrejinha	cajueiro roxo	Anacardium occidentale	Caatinga	inflammations in general
108	igrejinha	cajueiro roxo	Anacardium occidentale	Caatinga	wound
109	igrejinha	jatoba	Hymenaea courbaril L.	Caatinga	wound
109	igrejinha	jatoba	Hymenaea courbaril L.	Caatinga	catarrh
109	igrejinha	aroeira	Myracrodruon urundeuva	Caatinga	inflammations in general
109	igrejinha	ameixa	Ximenia americana linn	Caatinga	inflammations in general
109	igrejinha	rabo de raposa	Harrisia adscendens	Caatinga	rins
109	igrejinha	balsamo	Myroxylon peruiferum L.f.	Caatinga	catarrh
109	igrejinha	quebra faca do sertao	Croton conduplicatus Kunth	Caatinga	diarrhoea
109	igrejinha	quixabeira	Sideroxylon obtusifolium (Roem. & Schult.) T.D.Penn.	Caatinga	injury
109	igrejinha	velame branco	Croton heliotropiifolius Kunth.	Caatinga	inflammations in general
109	igrejinha	velame branco	Croton heliotropiifolius Kunth.	Caatinga	catarrh
109	igrejinha	velame branco	Croton heliotropiifolius Kunth.	Caatinga	catarrh
109	igrejinha	mandacaru	Cereus jamacaru DC. ssp. jamacaru	Caatinga	diarrhoea
109	igrejinha	mororo	Bauhinia acuruana Moric.	Caatinga	cold or flu
109	igrejinha	mororo	Bauhinia acuruana Moric.	Caatinga	catarrh
109	igrejinha	alcancu	Periandra mediterranea (Vell.) Taub.	Caatinga	catarrh
109	igrejinha	imburana de cheiro	Amburana Cearensis	Caatinga	diarrhoea
109	igrejinha	quebra pedra	Phyllanthus urinaria L.	Caatinga	rins
109	igrejinha	cajueiro roxo	Anacardium occidentale	Caatinga	inflammations in general
109	igrejinha	federacao	Acanthospermum hispidum	Caatinga	catarrh
110	igrejinha	jatoba	Hymenaea courbaril L.	Caatinga	airway inflammation
110	igrejinha	jatoba	Hymenaea courbaril L.	Caatinga	cough
110	igrejinha	jatoba	Hymenaea courbaril L.	Caatinga	cold or flu
110	igrejinha	juazeiro	Ziziphus joazeiro Mart.	Caatinga	cough
110	igrejinha	juazeiro	Ziziphus joazeiro Mart.	Caatinga	cough
110	igrejinha	marmeleiro	Croton micans Sw.	Caatinga	wound
110	igrejinha	marmeleiro	Croton micans Sw.	Caatinga	wound
110	igrejinha	imburana de cambao	Commiphora leptophloeos (Mart.) J.B.Gillett	Caatinga	diarrhoea
110	igrejinha	babosa	Aloe vera (L.) Burm. f.	Caatinga	vermes
110	igrejinha	alcancu	Periandra mediterranea (Vell.) Taub.	Caatinga	cough
110	igrejinha	canzenzo	Pityrocarpa moniliformis (Benth.) Luckow & R.W.Jobson	Caatinga	diarrhoea
110	igrejinha	hortela da folha grande	Plectranthus amboinicus (Lour.) Spreng.	Caatinga	cough
110	igrejinha	hortela da folha grande	Plectranthus amboinicus (Lour.) Spreng.	Caatinga	airway inflammation
110	igrejinha	pau darco roxo	Handroantus impetiginosus (Mart.ex DC.) Mattos	Caatinga	diabetes
110	igrejinha	capim santo	Cymbopogon citratus (DC) Stapf.	Caatinga	cold or flu
110	igrejinha	ameixa	Ximenia americana linn	Caatinga	wound
110	igrejinha	ameixa	Ximenia americana linn	Caatinga	gynecological problems
110	igrejinha	ameixa	Ximenia americana linn	Caatinga	skin ectoparasites
110	igrejinha	quebra faca do sertao	Croton conduplicatus Kunth	Caatinga	diarrhoea
110	igrejinha	quebra faca do sertao	Croton conduplicatus Kunth	Caatinga	wound
110	igrejinha	angico	Anadenanthera colubrina	Caatinga	airway inflammation
110	igrejinha	angico	Anadenanthera colubrina	Caatinga	skin ectoparasites
111	igrejinha	aroeira	Myracrodruon urundeuva	Caatinga	inflammations in general
111	igrejinha	aroeira	Myracrodruon urundeuva	Caatinga	cold or flu
111	igrejinha	jatoba	Hymenaea courbaril L.	Caatinga	anemia
111	igrejinha	federacao	Acanthospermum hispidum	Caatinga	cold or flu
111	igrejinha	umbuzeiro	Spondias tuberosa L.,	Caatinga	diarrhoea
111	igrejinha	canzenzo	Pityrocarpa moniliformis (Benth.) Luckow & R.W.Jobson	Caatinga	diarrhoea
111	igrejinha	imburana de cambao	Commiphora leptophloeos (Mart.) J.B.Gillett	Caatinga	diarrhoea
111	igrejinha	mandacaru	Cereus jamacaru DC. ssp. jamacaru	Caatinga	diarrhoea
111	igrejinha	quixabeira	Sideroxylon obtusifolium (Roem. & Schult.) T.D.Penn.	Caatinga	gynecological problems
111	igrejinha	mastruz	Dysphania ambrosioides	Caatinga	cold or flu
111	igrejinha	mastruz	Dysphania ambrosioides	Caatinga	cold or flu
111	igrejinha	capim santo	Cymbopogon citratus (DC) Stapf.	Caatinga	diarrhoea
111	igrejinha	jabuticaba	Plinia cauliflora (Mart.) Kausel	Caatinga	diarrhoea
111	igrejinha	goiaba	Psidium guajava L.	Caatinga	diarrhoea
111	igrejinha	goiaba	Psidium guajava L.	Caatinga	diarrhoea
112	igrejinha	alcancu	Periandra mediterranea (Vell.) Taub.	Caatinga	cough
112	igrejinha	papaconha	Pombalia arenaria (Ule) Paula-Souza	Caatinga	cough
112	igrejinha	papaconha	Pombalia arenaria (Ule) Paula-Souza	Caatinga	cough
112	igrejinha	imburana de cheiro	Amburana Cearensis	Caatinga	cold or flu
112	igrejinha	imburana de cheiro	Amburana Cearensis	Caatinga	cough
112	igrejinha	quixabeira	Sideroxylon obtusifolium (Roem. & Schult.) T.D.Penn.	Caatinga	inflammations in general
112	igrejinha	quixabeira	Sideroxylon obtusifolium (Roem. & Schult.) T.D.Penn.	Caatinga	injury
112	igrejinha	aroeira	Myracrodruon urundeuva	Caatinga	headache
112	igrejinha	aroeira	Myracrodruon urundeuva	Caatinga	inflammations in general
112	igrejinha	quebra faca do sertao	Croton conduplicatus Kunth	Caatinga	diarrhoea
112	igrejinha	angico	Anadenanthera colubrina	Caatinga	inflammations in general
112	igrejinha	jatoba	Hymenaea courbaril L.	Caatinga	catarrh
112	igrejinha	ameixa	Ximenia americana linn	Caatinga	inflammations in general
112	igrejinha	federacao	Acanthospermum hispidum	Caatinga	headache
112	igrejinha	imburana de cambao	Commiphora leptophloeos (Mart.) J.B.Gillett	Caatinga	diarrhoea
113	igrejinha	alcancu	Periandra mediterranea (Vell.) Taub.	Caatinga	cough
113	igrejinha	jatoba	Hymenaea courbaril L.	Caatinga	cold or flu
113	igrejinha	imburana de cheiro	Amburana Cearensis	Caatinga	cold or flu
113	igrejinha	quixabeira	Sideroxylon obtusifolium (Roem. & Schult.) T.D.Penn.	Caatinga	wound
113	igrejinha	aroeira	Myracrodruon urundeuva	Caatinga	wound
113	igrejinha	ameixa	Ximenia americana linn	Caatinga	wound
113	igrejinha	papaconha	Pombalia arenaria (Ule) Paula-Souza	Caatinga	airway inflammation
113	igrejinha	cajueiro roxo	Anacardium occidentale	Caatinga	wound
113	igrejinha	algaroba	Prosopis juliflora (Sw.)	Caatinga	wound
113	igrejinha	angico	Anadenanthera colubrina	Caatinga	cold or flu
113	igrejinha	quebra faca do sertao	Croton conduplicatus Kunth	Caatinga	diarrhoea
113	igrejinha	alecrim	Rosmarinus officinalis	Caatinga	wound
113	igrejinha	hortela da folha pequena	Mentha piperita L.	Caatinga	airway inflammation
113	igrejinha	eucalipto	Eucalyptus sp.	Caatinga	pains in general
113	igrejinha	imburana de cheiro	Amburana Cearensis	Caatinga	cold or flu
114	igrejinha	mororo	Bauhinia acuruana Moric.	Caatinga	cold or flu
114	igrejinha	mororo	Bauhinia acuruana Moric.	Caatinga	cough
114	igrejinha	jurubeba	Solanum paniculatum	Caatinga	cold or flu
114	igrejinha	jurubeba	Solanum paniculatum	Caatinga	cough
114	igrejinha	jurubeba	Solanum paniculatum	Caatinga	wound
114	igrejinha	alcancu	Periandra mediterranea (Vell.) Taub.	Caatinga	cough
114	igrejinha	jurema preta	Mimosa tenuiflora (Willd.) Poir.	Caatinga	teeth
114	igrejinha	jurema preta	Mimosa tenuiflora (Willd.) Poir.	Caatinga	wound
114	igrejinha	aroeira	Myracrodruon urundeuva	Caatinga	wound
114	igrejinha	aroeira	Myracrodruon urundeuva	Caatinga	inflammations in general
114	igrejinha	quixabeira	Sideroxylon obtusifolium (Roem. & Schult.) T.D.Penn.	Caatinga	teeth
114	igrejinha	quixabeira	Sideroxylon obtusifolium (Roem. & Schult.) T.D.Penn.	Caatinga	wound
114	igrejinha	quixabeira	Sideroxylon obtusifolium (Roem. & Schult.) T.D.Penn.	Caatinga	inflammations in general
114	igrejinha	papaconha	Pombalia arenaria (Ule) Paula-Souza	Caatinga	cold or flu
114	igrejinha	papaconha	Pombalia arenaria (Ule) Paula-Souza	Caatinga	cough
114	igrejinha	quebra faca do sertao	Croton conduplicatus Kunth	Caatinga	diarrhoea
114	igrejinha	quebra faca do sertao	Croton conduplicatus Kunth	Caatinga	skin ectoparasites
114	igrejinha	marmeleiro	Croton micans Sw.	Caatinga	diarrhoea
114	igrejinha	pau darco roxo	Handroantus impetiginosus (Mart.ex DC.) Mattos	Caatinga	inflammations in general
114	igrejinha	bom nome	Maytenus cf. opaca Reissek	Caatinga	inflammations in general
114	igrejinha	bom nome	Maytenus cf. opaca Reissek	Caatinga	diarrhoea
115	che guevara	hortela da folha pequena	Mentha x villosa Huds	Atlantic forest	diarrhoea
115	che guevara	pau teiu	Sorocea sp	Atlantic forest	venomous animals bite
116	che guevara	barbatimao	Abarema cochliocarpos (Gomes) Barneby & J.W.Grimes	Atlantic forest	wound
116	che guevara	barbatimao	Abarema cochliocarpos (Gomes) Barneby & J.W.Grimes	Atlantic forest	gynecological problems
116	che guevara	samba caita	Mesosphaerum pectinatum (L.) Kuntze	Atlantic forest	wound
116	che guevara	barbatimao	Abarema cochliocarpos (Gomes) Barneby & J.W.Grimes	Atlantic forest	gynecological problems
116	che guevara	aroeira	Schinus terebinthifolius	Atlantic forest	wound
116	che guevara	aroeira	Schinus terebinthifolius	Atlantic forest	catarrh
116	che guevara	aroeira	Schinus terebinthifolius	Atlantic forest	gynecological problems
116	che guevara	alfavaca	Ocimum gratissimum L.	Atlantic forest	gastritis, ulcers or stomach ache
116	che guevara	cajueiro roxo	Anacardium occidentale	Atlantic forest	teeth
116	che guevara	cajueiro roxo	Anacardium occidentale	Atlantic forest	wound
116	che guevara	sabugueira	Sambucus nigra L.	Atlantic forest	cough
116	che guevara	sabugueira	Sambucus nigra L.	Atlantic forest	cold or flu
116	che guevara	mastruz	Dysphania ambrosioides	Atlantic forest	vermes
116	che guevara	mastruz	Dysphania ambrosioides	Atlantic forest	catarrh
116	che guevara	eucalipto	Eucalyptus sp.	Atlantic forest	cold or flu
116	che guevara	hortela da folha pequena	Mentha x villosa Huds	Atlantic forest	cough
116	che guevara	hortela da folha pequena	Mentha x villosa Huds	Atlantic forest	cold or flu
116	che guevara	hortela da folha pequena	Mentha x villosa Huds	Atlantic forest	catarrh
117	che guevara	jatoba	Hymenaea courbaril L.	Atlantic forest	catarrh
117	che guevara	jatoba	Hymenaea courbaril L.	Atlantic forest	airway inflammation
117	che guevara	alfavaca de cobra	Astraea lobata (L.) Klotzsch	Atlantic forest	venomous animals bite
117	che guevara	samba caita	Mesosphaerum pectinatum (L.) Kuntze	Atlantic forest	wound
117	che guevara	barbatimao	Abarema cochliocarpos (Gomes) Barneby & J.W.Grimes	Atlantic forest	wound
117	che guevara	jendiroba	Fevillea trilobata L.	Atlantic forest	venomous animals bite
117	che guevara	pau cardoso	Cyathea microdonta (Desv.) Domin	Atlantic forest	catarrh
117	che guevara	pau cardoso	Cyathea microdonta (Desv.) Domin	Atlantic forest	gastritis, ulcers or stomach ache
117	che guevara	mastruz	Dysphania ambrosioides	Atlantic forest	vermes
118	che guevara	solda osso	Dorstenia bahiensis Klotzsch ex Fisch. & C.A.Mey.	Atlantic forest	fracture
118	che guevara	jatoba	Hymenaea courbaril L.	Atlantic forest	diabetes
118	che guevara	pau teiu	Sorocea sp	Atlantic forest	venomous animals bite
118	che guevara	barbatimao	Abarema cochliocarpos (Gomes) Barneby & J.W.Grimes	Atlantic forest	wound
118	che guevara	barbatimao	Abarema cochliocarpos (Gomes) Barneby & J.W.Grimes	Atlantic forest	gynecological problems
118	che guevara	jendiroba	Fevillea trilobata L.	Atlantic forest	venomous animals bite
119	che guevara	barbatimao	Abarema cochliocarpos (Gomes) Barneby & J.W.Grimes	Atlantic forest	wound
119	che guevara	quebra pedra	Phyllanthus urinaria L.	Atlantic forest	rins
119	che guevara	cajueiro roxo	Anacardium occidentale	Atlantic forest	teeth
119	che guevara	juazeiro	Ziziphus joazeiro Mart.	Atlantic forest	catarrh
119	che guevara	jurubeba	Solanum paniculatum	Atlantic forest	cold or flu
120	che guevara	jurubeba	Solanum paniculatum	Atlantic forest	cold or flu
120	che guevara	jurubeba	Solanum paniculatum	Atlantic forest	cough
120	che guevara	jurubeba	Solanum paniculatum	Atlantic forest	catarrh
120	che guevara	erva cidreira	Lippia alba (Mill.) N.E.Br. ex Britton & P.Wilson	Atlantic forest	indigestion
120	che guevara	mastruz	Dysphania ambrosioides	Atlantic forest	calming
120	che guevara	mastruz	Dysphania ambrosioides	Atlantic forest	vermes
120	che guevara	jatoba	Hymenaea courbaril L.	Atlantic forest	cough
120	che guevara	jatoba	Hymenaea courbaril L.	Atlantic forest	injury
120	che guevara	barbatimao	Abarema cochliocarpos (Gomes) Barneby & J.W.Grimes	Atlantic forest	wound
120	che guevara	barbatimao	Abarema cochliocarpos (Gomes) Barneby & J.W.Grimes	Atlantic forest	gynecological problems
120	che guevara	cajueiro roxo	Anacardium occidentale	Atlantic forest	gynecological problems
120	che guevara	aroeira	Schinus terebinthifolius	Atlantic forest	gynecological problems
120	che guevara	aticum	Annona coriacea Mart.	Atlantic forest	venomous animals bite
120	che guevara	pau teiu	Sorocea sp	Atlantic forest	venomous animals bite
120	che guevara	jendiroba	Fevillea trilobata L.	Atlantic forest	venomous animals bite
120	che guevara	jendiroba	Fevillea trilobata L.	Atlantic forest	pains in general
120	che guevara	jendiroba	Fevillea trilobata L.	Atlantic forest	headache
120	che guevara	solda osso	Dorstenia bahiensis Klotzsch ex Fisch. & C.A.Mey.	Atlantic forest	fracture
120	che guevara	laranja	Citrus sinensis L.	Atlantic forest	sleepnessless
120	che guevara	capim santo	Cymbopogon citratus (DC) Stapf.	Atlantic forest	sleepnessless
121	che guevara	cupiuba	Tapirira guianensis Aubl.	Atlantic forest	wound
121	che guevara	genipapo	Genipa americana	Atlantic forest	anemia
122	che guevara	pau teiu	Sorocea sp	Atlantic forest	venomous animals bite
122	che guevara	pau doio	Copaifera langsdorffii Desf.	Atlantic forest	pains in general
122	che guevara	barbatimao	Abarema cochliocarpos (Gomes) Barneby & J.W.Grimes	Atlantic forest	wound
122	che guevara	jendiroba	Fevillea trilobata L.	Atlantic forest	venomous animals bite
122	che guevara	solda osso	Dorstenia bahiensis Klotzsch ex Fisch. & C.A.Mey.	Atlantic forest	fracture
122	che guevara	cajueiro roxo	Anacardium occidentale	Atlantic forest	wound
122	che guevara	pau cardoso	Cyathea microdonta (Desv.) Domin	Atlantic forest	cough
123	che guevara	cajueiro roxo	Anacardium occidentale	Atlantic forest	wound
123	che guevara	corona	Cestrum laevigatum Schltdl.	Atlantic forest	vermes
123	che guevara	genipapo	Genipa americana	Atlantic forest	gastritis, ulcers or stomach ache
123	che guevara	jendiroba	Fevillea trilobata L.	Atlantic forest	venomous animals bite
123	che guevara	lacre	Vismia guianensis (Aubl.) Choisy	Atlantic forest	inflammations in general
123	che guevara	pau darco roxo	Handroantus impetiginosus (Mart.ex DC.) Mattos	Atlantic forest	inflammations in general
123	che guevara	juazeiro	Ziziphus joazeiro Mart.	Atlantic forest	catarrh
123	che guevara	solda osso	Dorstenia bahiensis Klotzsch ex Fisch. & C.A.Mey.	Atlantic forest	fracture
123	che guevara	quebra pedra	Phyllanthus urinaria L.	Atlantic forest	rins
123	che guevara	aroeira	Schinus terebinthifolius	Atlantic forest	inflammations in general
123	che guevara	aroeira	Schinus terebinthifolius	Atlantic forest	wound
124	che guevara	barbatimao	Abarema cochliocarpos (Gomes) Barneby & J.W.Grimes	Atlantic forest	wound
124	che guevara	jendiroba	Fevillea trilobata L.	Atlantic forest	venomous animals bite
124	che guevara	solda osso	Dorstenia bahiensis Klotzsch ex Fisch. & C.A.Mey.	Atlantic forest	fracture
124	che guevara	pau teiu	Sorocea sp	Atlantic forest	venomous animals bite
124	che guevara	lacre	Vismia guianensis (Aubl.) Choisy	Atlantic forest	rins
124	che guevara	aticum	Annona coriacea Mart.	Atlantic forest	venomous animals bite
124	che guevara	quebra pedra	Phyllanthus urinaria L.	Atlantic forest	rins
125	che guevara	solda osso	Dorstenia bahiensis Klotzsch ex Fisch. & C.A.Mey.	Atlantic forest	injury
125	che guevara	barbatimao	Abarema cochliocarpos (Gomes) Barneby & J.W.Grimes	Atlantic forest	inflammations in general
125	che guevara	juazeiro	Ziziphus joazeiro Mart.	Atlantic forest	cold or flu
125	che guevara	erva cidreira	Lippia alba (Mill.) N.E.Br. ex Britton & P.Wilson	Atlantic forest	indigestion
125	che guevara	erva cidreira	Lippia alba (Mill.) N.E.Br. ex Britton & P.Wilson	Atlantic forest	diarrhoea
125	che guevara	capim santo	Cymbopogon citratus (DC) Stapf.	Atlantic forest	indigestion
125	che guevara	capim santo	Cymbopogon citratus (DC) Stapf.	Atlantic forest	diarrhoea
125	che guevara	quebra pedra	Phyllanthus urinaria L.	Atlantic forest	rins
125	che guevara	cajueiro roxo	Anacardium occidentale	Atlantic forest	teeth
126	che guevara	juazeiro	Ziziphus joazeiro Mart.	Atlantic forest	catarrh
126	che guevara	juazeiro	Ziziphus joazeiro Mart.	Atlantic forest	cough
126	che guevara	azeitona rocha	Syzygium cumini (L.) Skeels	Atlantic forest	diabetes
126	che guevara	laranja	Citrus sinensis L.	Atlantic forest	calming
126	che guevara	barbatimao	Abarema cochliocarpos (Gomes) Barneby & J.W.Grimes	Atlantic forest	wound
126	che guevara	barbatimao	Abarema cochliocarpos (Gomes) Barneby & J.W.Grimes	Atlantic forest	gynecological problems
126	che guevara	barbatimao	Abarema cochliocarpos (Gomes) Barneby & J.W.Grimes	Atlantic forest	gynecological problems
126	che guevara	barbatimao	Abarema cochliocarpos (Gomes) Barneby & J.W.Grimes	Atlantic forest	gynecological problems
126	che guevara	aroeira	Schinus terebinthifolius	Atlantic forest	gynecological problems
126	che guevara	eucalipto	Eucalyptus sp.	Atlantic forest	catarrh
126	che guevara	eucalipto	Eucalyptus sp.	Atlantic forest	airway inflammation
126	che guevara	hortela da folha pequena	Mentha x villosa Huds	Atlantic forest	inflammations in general
126	che guevara	hortela da folha pequena	Mentha x villosa Huds	Atlantic forest	vermes
126	che guevara	hortela da folha pequena	Mentha x villosa Huds	Atlantic forest	cold or flu
126	che guevara	lacre	Vismia guianensis (Aubl.) Choisy	Atlantic forest	rins
126	che guevara	pau doio	Copaifera langsdorffii Desf.	Atlantic forest	injury
126	che guevara	jatoba	Hymenaea courbaril L.	Atlantic forest	wound
127	che guevara	barbatimao	Abarema cochliocarpos (Gomes) Barneby & J.W.Grimes	Atlantic forest	wound
127	che guevara	barbatimao	Abarema cochliocarpos (Gomes) Barneby & J.W.Grimes	Atlantic forest	rins
127	che guevara	aticum	Annona coriacea Mart.	Atlantic forest	venomous animals bite
127	che guevara	jatoba	Hymenaea courbaril L.	Atlantic forest	anemia
127	che guevara	juazeiro	Ziziphus joazeiro Mart.	Atlantic forest	cough
127	che guevara	juazeiro	Ziziphus joazeiro Mart.	Atlantic forest	skin ectoparasites
127	che guevara	mutamba	Guazuma ulmifolia	Atlantic forest	airway inflammation
127	che guevara	mutamba	Guazuma ulmifolia	Atlantic forest	catarrh
127	che guevara	mutamba	Guazuma ulmifolia	Atlantic forest	cough
127	che guevara	cajueiro roxo	Anacardium occidentale	Atlantic forest	venomous animals bite
127	che guevara	cajueiro roxo	Anacardium occidentale	Atlantic forest	gynecological problems
127	che guevara	laranja	Citrus sinensis L.	Atlantic forest	sleepnessless
